# Supplementary material for: Transcriptome Sequencing and Annotation for the Jamaican Fruit Bat (Artibeus jamaicensis)
Source: PLoS One. 2012 Nov 15;7(11):e48472. doi: 10.1371/journal.pone.0048472 (PMC3499531; doi:10.1371/journal.pone.0048472)
Supplement: Table S1 — List of annotated microRNAs. (XLSX) [file pone.0048472.s019.xlsx]

## Sheet: Predicted microRNA
				Aqua Color Represent Medium Confidence	Yellow Highlight Represent Highly Confident Result
				microRNA Hit	Contig or Isotig Name	Sequence	USE Entropy (Significant if less than 0.83)	Minimal Free Energy	Structure in Closed Bracket Format	MiR-abela Prediction	Query ID	Subject ID	% Identity	Alignment Length	mismatches	gap opening	q. start	q. end	s. start	s. end	e-value	bitscore
				mir-3556b	>scaffold26688_forward(315-410)-rno-mir-3556b	TGCTTTTCCCCCTACATCATAACCGATTTCAAATGGTGCTAGACAAAAACAGACTCTGAACACCAGGAGAAATCGGTCAGCCTGTGTAAGAGATGG	0.810092	-23.4	..............((((...(((((((((...(((((.((((...........))))..)))))...)))))))))....((.....)).)))).		scaffold26688	rno-mir-3556b	100	96	0	0	315	410	6	101	1e-49	190
				mir-762	>C2802468_reversed(117-199)-hsa-mir-762	GGCCCGGCTCCGGGTCTCAGCCCGCACGGTCCGGCCGGCCATGCTGGCCGGGCTGGGGCCGAGACCGAGCCCGCGGCTGGGCC	0.820828	-63.5	(((((((((.((((((((.((((...(((((((((((((...))))))))))))))))).))).....))))).)))))))))		C2802468	hsa-mir-762	91.57	83	7	0	117	199	83	1	5e-26	109
				mir-23b	>scaffold2527_reversed(839-930)-hsa-mir-23b	GTGCTCTGGCTGCTTGGGTTCCTGGCATGCTGATTTGTGACTTAAGATTAAAATCACATTGCCAGGGATTACCACGCAACCACGACCTTGGC	0.804404	-31.84	....(((((.(((.(((((((((((((((.((((((..............)))))))).))))))))))..))).))).))).)).......	Hit	scaffold2527	hsa-mir-23b	100	92	0	0	839	930	97	6	3e-47	182
				mir-1893	>C2896700_reversed(124-206)-mmu-mir-1893	CCAGAGCGGAGAGGTATCTGCTGCGCCTGAGATGAGTAAACTGTCGTTTCGGGCGCGGGCGCTAGACGCCTCGAAGCCGCTGC	0.797559	-44.8	....(((((.((((..(((((((((((((((((((........)))))))))))))))....))))..))))....)))))..		C2896700	mmu-mir-1893	98.8	83	1	0	124	206	83	1	4e-40	157
				mir-3596d	>scaffold16540_forward(3199-3295)-rno-mir-3596d	ACTCCTCAGGGAAGGCAATAGATTGTATAGTTATCTCCTGAACAGGGTAAAATAACTACCCCACAACTATACAATCTACTACCTCACTCTGATAGAG	0.792732	-31.9	.....((((((.(((...((((((((((((((.((....))...(((((.......)))))...))))))))))))))...)))..))))))....		scaffold16540	rno-mir-3596d	97.94	97	2	0	3199	3295	1	97	3e-45	176
				mir-3596b	>scaffold16540_forward(973-1053)-rno-mir-3596b	GGCCCTAAGAAAGGCAACAGGTCATATAGTTACCTCCTTCTGGGCAAAATCCCTGCCCTAAAAACTATGCAACCTACTACC	0.726443	-19.9	.(((........)))...((((..(((((((......((..(((((.......)))))..)))))))))..))))......		scaffold16540	rno-mir-3596b	92.59	81	5	1	973	1053	1	80	1e-23	105
				mir-1898	>C2856702_reversed(23-86)-mmu-mir-1898	AGGTCAAGGTTCACAGGGTATCAAGAAATATTATTCTTGTATAATCTGTTTACTTTGACCTAAA	0.769177	-27	((((((((((..((((..(((((((((......)))))).)))..))))..))))))))))...	Hit	C2856702	mmu-mir-1898	98.44	64	1	0	23	86	74	11	7e-29	119
				mir-29b-2	>scaffold26688_reversed(873-953)-hsa-mir-29b-2	CTTCTGGAAGCTGGTTTCACATGGTGGCTTAGATTTTTCCATCTTTGTATCTAGCACCATTTGAAATCAGTGTTTTAGGAG	0.820669	-31.24	(((((((((((((((((((.((((((.((.((((..............)))))))))))).)))))))))).)))))))))	Hit	scaffold26688	hsa-mir-29b-2	100	81	0	0	873	953	81	1	1e-40	161
				mir-1260b	>scaffold8454_reversed(1673-1752)-hsa-mir-1260b	ATCCCACTACCGCCACCACTATTGCTACTGTTCAGCAGGTGCTGCTGGTGGTGATGGTGATAGTCTGGAGGGGGCGGTGG	0.924941	-35.4	......((((((((..((((((..(((((...((((....))))..)))))..))))))....((....)).))))))))		scaffold8454	hsa-mir-1260b	95	80	4	0	1673	1752	89	10	3e-30	127
				mir-762	>C2802468_reversed(127-198)-mmu-mir-762	GCCCGGCTCCGGGTCTCAGCCCGCACGGTCCGGCCGGCCATGCTGGCCGGGCTGGGGCCGAGACCGAGCCCG	0.792977	-52.7	....(((((..((((((.((((...(((((((((((((...))))))))))))))))).)))))))))))..		C2802468	mmu-mir-762	94.44	72	4	0	127	198	72	1	1e-26	111
				mir-142	>C2950963_reversed(55-141)-hsa-mir-142	GACAGTGCAGTCACCCATAAAGTAGAAAGCACTACTAACAGCACTGGAGGGTGTAGTGTTTCCTACTTTATGGATGAGTGTACTGTG	0.807784	-44.7	.((((((((.(((.(((((((((((.(((((((((...(..(....)..)..))))))))).))))))))))).))).)))))))).	Hit	C2950963	hsa-mir-142	100	87	0	0	55	141	87	1	1e-44	172
				mir-144	>scaffold27531_reversed(290-373)-hsa-mir-144	GGGCCCTGGCTGGGATATCATCATATACTGTAAGTTTGCAATGAGACACTACAGTATAGATGATGTACTAGTCCGGGCACCCCC	0.828679	-41.1	((((((.((((((.((((((((.(((((((((.((((......))))..))))))))))))))))).)))))).)))).))...	Hit	scaffold27531	hsa-mir-144	98.81	84	1	0	290	373	86	3	2e-40	159
				mir-1249	>scaffold26682_forward(219-266)-hsa-mir-1249	GGGAGGAGGGAGGAGATGGGCCAAGTTCCCTCTGCCTGGAACGCCCTT	0.814951	-14.7	(((.(((((((((.......))....))))))).)))...........		scaffold26682	hsa-mir-1249	97.92	48	1	0	219	266	1	48	5e-19	87.7
				mir-143	>scaffold12175_reversed(1154-1250)-hsa-mir-143	GCGCCCTGTCCCCAGCCTGAGGTGCAGTGCTGCATCTCTGGTCAGTTGGGAGTCTGAGATGAAGCACTGTAGCTCGGGAAGGGAGAAGCTGTTCTGC	0.836785	-46.5	..((..(.((((...((((((.(((((((((.((((((.((((......)).)).)))))).))))))))).))))))..)))).).)).......	Hit	scaffold12175	hsa-mir-143	95.92	98	3	1	1154	1250	103	6	6e-39	155
				mir-2182	>scaffold1030_forward(80-148)-mmu-mir-2182	GGGGAGTGGGCCTTCCGTACGCCACATTTCCCGCGCCCCACCGCGGGGCGGGGATTCGGCGCTGGGCTC	0.775689	-34	.......((((((......((((.....((((.((((((.....))))))))))...))))..))))))		scaffold1030	mmu-mir-2182	91.3	69	6	0	80	148	17	85	6e-20	89.7
				mir-4657	>C2984271_reversed(510-562)-hsa-mir-4657	AATGTGGAAGTGGTCTGAGGCATATGGAGTATATGCCAAGAGCACTACCATAT	0.765383	-24.8	.((((((.((((.(((..((((((((...)))))))).))).)))).))))))		C2984271	hsa-mir-4657	96.23	53	2	0	510	562	53	1	3e-19	89.7
				mir-1248	>C2867166_forward(69-167)-hsa-mir-1248	ACCTTCTTGTATAAGCACTGTGCTAAAATTGCAGAAACTAGGATTACATCTTGGTTTTTGTAATCATGCTAGCAGAGTACACACAAGAAGAAAAATAAC	0.801887	-34.4	..((((((((....(.(((.(((((..(((((((((((((((((...))))))))))))))))).....))))).))).)..))))))))......		C2867166	hsa-mir-1248	91.92	99	8	0	69	167	4	102	5e-33	133
				mir-145	>C2877096_reversed(65-152)-hsa-mir-145	CACCTTGTCCTCACGGTCCAGTTTTCCCAGGAATCCCTTAGATGCTAAGATGGGGATTCCTGGAAATACTGTTCTTGAGGTCATGGTT	0.802025	-41.62	.(((.((.(((((.((..((((.((.((((((((((((.............)))))))))))).)).))))..))))))).)).))).	Hit	C2877096	hsa-mir-145	100	88	0	0	65	152	88	1	2e-45	174
				mir-3120	>scaffold21166_reversed(2049-2161)-rno-mir-3120	GGTTGTCTTTCAGGCTGGGTTGTCATGTGACTGCCTGTCTGTGCCTGCTGTACAGGTGAGCGGATGTTCTGCACAGCAAGTGTAGACAGGCAGACACATGACAACTCCGTCCA	0.841236	-40.3	............(((......)))......(((((((((((..(.((((((.((((...........)))).)))))).)..)))))))))))...	Hit	scaffold21166	rno-mir-3120	98.23	113	2	0	2049	2161	113	1	7e-55	208
				mir-677	>scaffold12551_forward(653-717)-mmu-mir-677	TGATGAGTAGCTTCTGACTTTCGTTCTTCTGAGTTTGCTGAAGCCAGATGCCATTTCTGAGAAGG	0.967918	-11.2	....((((.((.((((.((((.((.((....))...)).)))).)))).)).)))).........		scaffold12551	mmu-mir-677	93.85	65	4	0	653	717	11	75	6e-22	97.6
				mir-656	>C2924767_forward(19-92)-hsa-mir-656	AATAGGTTGTCTGTGAGGTGTTCACTTGCTATACGATGAATATTATACAGTCAACCTTTTTCCGGTATCGAATC	0.796271	-22.2	...((((((.(((((..(((((((.(((.....))))))))))..))))).)))))).................		C2924767	hsa-mir-656	93.24	74	5	0	19	92	5	78	4e-25	107
				mir-671	>scaffold1511_reversed(728-825)-mmu-mir-671	TGGCAGGCCAGGAAGAGGAGGAAGCCCTGGAGGGGCTGGAGGTGATGGATGTGTTCCTCCGGTTCTCAGGGCTCCACCTCTTCCGGGCCGTGGAGCCA	0.823833	-59.4	.....((((.((((((((.(((.((((((..(((((((((((.(((......))))))))))))))))))))))).)))))))).)))).......	Hit	scaffold1511	mmu-mir-671	95.92	98	4	0	728	825	98	1	4e-41	163
				mir-126	>scaffold6051_reversed(1000-1059)-rno-mir-126	ACATTATTACTTTTGGTACGCGCTGTGACACTTCAAACTCGTACCGTGAGTAATAATGCG	0.769642	-23.5	.(((((((((((.(((((((.(...(((....)))..).))))))).)))))))))))..		scaffold6051	rno-mir-126	100	60	0	0	1000	1059	67	8	2e-28	119
				mir-21	>scaffold27068_forward(743-833)-mmu-mir-21	GTACCACCTTGTCGGGTAGCTTATCAGACTGATGTTGACTGTTGACTCTCATGGCAACAGCAGTCGATGGGCTGTCCGACATTCTGGTATC	0.806833	-45.6	((((((...((((((..((((((((.(((((.(((((.((((.(.....)))))))))).)))))))))))))..))))))...)))))).	Hit	scaffold27068	mmu-mir-21	95.6	91	4	0	743	833	2	92	3e-37	149
				mir-22	>scaffold27906_reversed(2335-2429)-mmu-mir-22	ACCTGGCTGAGCCGCAGTAGTTCTTCAGTGGCAAGCTTTATGTCCTGACCCAGCTAAAGCTGCCAGTTGAAGAACTGTTGCCCTCTGCCCCTGGC	0.81234	-42	.((.(((.(((..((((((((((((((((((((.((((((.((.........))))))))))))).))))))))))))))).))).)))...)).	Hit	scaffold27906	mmu-mir-22	100	95	0	0	2335	2429	95	1	7e-49	188
				mir-3074	>scaffold2527_forward(66-167)-rno-mir-3074	GCTTTTTGCTTGAGGGCTCGACTCCTGTTCCTGCTGAACTGAGCCAGTGTGTAAAATGAGAACTGATATCAGCTCAGTAGGCACCGGAGGGCGGGTCCAATC	0.76451	-37.62	((.....))......(((((.((((.((.((((((((.((((..((((.............))))...)))).)))))))).)).))))..)))))	Hit	scaffold2527	rno-mir-3074	97.06	102	3	0	66	167	1	102	5e-46	178
				mir-7a-1	>C2937709_reversed(214-311)-mmu-mir-7a-1	TGGATGTTGGTCTAGTTCTGTGTGGAAGACTAGTGATTTTGTTGTTTTTAGATAACTAAATCGACAACAAATCACAGTCTGCCATATGGCACAGGCCA	0.82801	-36	.........((((.((.((((((((.(((((.(((((((.(((((((((((....)))))..)))))))))))))))))).)))))))).))))))	Hit	C2937709	mmu-mir-7a-1	97.96	98	2	0	214	311	99	2	2e-46	178
				mir-25	>C2864028_reversed(152-235)-mmu-mir-25	GGCCAGTGTTGAGAGGCGGAGACTTGGGCAATTGCTGGACGCTGCCCTGGGCATTGCACTTGTCTCGGTCTGACAGTGCCGGCC	0.843442	-37.8	((((.(..(((..((((.(((((..(.(((((.(((((.......))..)))))))).)..))))).))))..)))..).))))	Hit	C2864028	mmu-mir-25	100	84	0	0	152	235	84	1	3e-43	167
				mir-1839	>scaffold15584_forward(766-828)-mmu-mir-1839	AAAAGGTAGAGAGAACAGGTCTTGTTTGCAAAATAAACTCAAGACCTACATATCTACCAACAG	0.745105	-19.5	....((((((......((((((((.((........))..)))))))).....)))))).....		scaffold15584	mmu-mir-1839	95.24	63	3	0	766	828	2	64	1e-22	101
				mir-7-1	>C2937709_reversed(203-311)-hsa-mir-7-1	TGGATGTTGGTCTAGTTCTGTGTGGAAGACTAGTGATTTTGTTGTTTTTAGATAACTAAATCGACAACAAATCACAGTCTGCCATATGGCACAGGCCATGCCTCTACAG	0.83894	-36	.........((((.((.((((((((.(((((.(((((((.(((((((((((....)))))..)))))))))))))))))).)))))))).))))))	Hit	C2937709	hsa-mir-7-1	99.08	109	1	0	203	311	110	2	2e-55	208
				mir-1249	>scaffold26682_forward(203-299)-mmu-mir-1249	GATTCTTGTTTGCATGGGGAGGAGGGAGGAGATGGGCCAAGTTCCCTCTGCCTGGAACGCCCTTCCCCCCCTTCTTCACCTGGCGAACTCCTACTCG	0.798712	-42.9	.......((((((..(((((((((((.((.((.((((...(((((........))))))))).)).))))))))))).))..))))))........		scaffold26682	mmu-mir-1249	96.91	97	3	0	203	299	2	98	5e-31	127
				mir-1306	>C2969577_forward(377-451)-mmu-mir-1306	CAGTCTCCACCACCTCCCCTGCAAACGTCCAGTGATGCAGAGGTAATGGACGTTGGCTCTGGTGGTGATGGACAG	0.767788	-31.8	..((((.(((((((......((.((((((((....(((....))).)))))))).))...)))))))..))))..		C2969577	mmu-mir-1306	100	75	0	0	377	451	1	75	2e-37	149
				mir-214	>scaffold21166_forward(2041-2150)-mmu-mir-214	GGCCTGGCTGGACGGAGTTGTCATGTGTCTGCCTGTCTACACTTGCTGTGCAGAACATCCGCTCACCTGTACAGCAGGCACAGACAGGCAGTCACATGACAACCCAGCCT	0.787809	-46.22	((((((......))).)))....((((.((((((((((...((((((((((((.............))))))))))))...)))))))))).))))	Hit	scaffold21166	mmu-mir-214	99.09	110	1	0	2041	2150	1	110	2e-55	210
				mir-25	>C2864028_reversed(152-235)-hsa-mir-25	GGCCAGTGTTGAGAGGCGGAGACTTGGGCAATTGCTGGACGCTGCCCTGGGCATTGCACTTGTCTCGGTCTGACAGTGCCGGCC	0.843442	-37.8	((((.(..(((..((((.(((((..(.(((((.(((((.......))..)))))))).)..))))).))))..)))..).))))	Hit	C2864028	hsa-mir-25	100	84	0	0	152	235	84	1	3e-43	167
				mir-3074-1	>scaffold2527_forward(79-163)-mmu-mir-3074-1	GGGCTCGACTCCTGTTCCTGCTGAACTGAGCCAGTGTGTAAAATGAGAACTGATATCAGCTCAGTAGGCACCGGAGGGCGGGTCC	0.779888	-41.52	(((((((.((((.((.((((((((.((((..((((.............))))...)))).)))))))).)).))))..)))))))	Hit	scaffold2527	mmu-mir-3074-1	98.82	85	1	0	79	163	1	85	1e-40	161
				let-7f-1	>scaffold16540_reversed(3204-3290)-hsa-let-7f-1	TCAGAGTGAGGTAGTAGATTGTATAGTTGTGGGGTAGTTATTTTACCCTGTTCAGGAGATAACTATACAATCTATTGCCTTCCCTGA	0.8049	-43.3	((((.(..(((((((((((((((((((((((((((((.....))))))).........))))))))))))))))))))))..)))))	Hit	scaffold16540	hsa-let-7f-1	98.85	87	1	0	3204	3290	87	1	1e-41	165
				mir-3064	>contig00899_reversed(1-66)-mmu-mir-3064	GGTCTGGCTGTTGTGGTGTGCAAAACTCTGTACATTGCTATTTTGCCACACTGCAACACCTTACAG	0.782998	-23.8	.((..((.(((((..((((((((((....((.....))..))))).)))))..)))))))..))..		contig00899	mmu-mir-3064	98.48	66	1	0	1	66	66	1	2e-29	123
				mir-4426	>contig00655_forward(209-268)-hsa-mir-4426	TGGAAGATGGGCGTACGTTGTCTGACTACAATATTCAAAAGGAGTCCACTCTTCATCTTG	0.84493	-13.2	..((((((((((....(((((......))))).(((....)))))))).)))))......		contig00655	hsa-mir-4426	95	60	3	0	209	268	4	63	2e-21	95.6
				mir-3120	>scaffold21166_reversed(2060-2140)-hsa-mir-3120	GTCATGTGACTGCCTGTCTGTGCCTGCTGTACAGGTGAGCGGATGTTCTGCACAGCAAGTGTAGACAGGCAGACACATGAC	0.826304	-49.6	((((((((.(((((((((((..(.((((((.((((...........)))).)))))).)..))))))))))).))))))))	Hit	scaffold21166	hsa-mir-3120	100	81	0	0	2060	2140	81	1	1e-40	161
				mir-142	>C2950963_reversed(55-141)-rno-mir-142	GACAGTGCAGTCACCCATAAAGTAGAAAGCACTACTAACAGCACTGGAGGGTGTAGTGTTTCCTACTTTATGGATGAGTGTACTGTG	0.807784	-44.7	.((((((((.(((.(((((((((((.(((((((((...(..(....)..)..))))))))).))))))))))).))).)))))))).	Hit	C2950963	rno-mir-142	100	87	0	0	55	141	87	1	1e-44	172
				mir-5047	>contig00899_reversed(446-545)-hsa-mir-5047	GAAGTGCTTGCCTAGACGAGACACAGTGCATAAAAACAACTTTTGGGGGACAGGTATGTTTTCTTGCAGCTGCAGTTGTAAGGTCTTGGCAAGACAAGCA	0.821007	-33	...((.((((((.((((...((((((((((..(((((((((....(....).))).))))))..)))).)))....)))...)))).)))))))).		contig00899	hsa-mir-5047	98	100	2	0	446	545	100	1	2e-47	182
				mir-21	>scaffold27068_forward(752-823)-hsa-mir-21	TGTCGGGTAGCTTATCAGACTGATGTTGACTGTTGACTCTCATGGCAACAGCAGTCGATGGGCTGTCCGACA	0.816559	-38	.(((((..((((((((.(((((.(((((.((((.(.....)))))))))).)))))))))))))..))))).	Hit	scaffold27068	hsa-mir-21	95.83	72	3	0	752	823	1	72	2e-28	119
				mir-143	>scaffold12175_reversed(1154-1240)-rno-mir-143	CCCAGCCTGAGGTGCAGTGCTGCATCTCTGGTCAGTTGGGAGTCTGAGATGAAGCACTGTAGCTCGGGAAGGGAGAAGCTGTTCTGC	0.799615	-43.4	(((..((((((.(((((((((.((((((.((((......)).)).)))))).))))))))).))))))..)))....((......))	Hit	scaffold12175	rno-mir-143	97.7	87	2	0	1154	1240	102	16	1e-39	157
				mir-22	>scaffold27906_reversed(2341-2425)-hsa-mir-22	GGCTGAGCCGCAGTAGTTCTTCAGTGGCAAGCTTTATGTCCTGACCCAGCTAAAGCTGCCAGTTGAAGAACTGTTGCCCTCTGCC	0.816814	-39.8	(((.(((..((((((((((((((((((((.((((((.((.........))))))))))))).))))))))))))))).))).)))	Hit	scaffold27906	hsa-mir-22	100	85	0	0	2341	2425	85	1	6e-43	168
				mir-126	>scaffold6051_reversed(995-1072)-hsa-mir-126	CGCTGGCGACGGGACATTATTACTTTTGGTACGCGCTGTGACACTTCAAACTCGTACCGTGAGTAATAATGCGCCGTC	0.779131	-32.3	.......((((((.(((((((((((.(((((((.(...(((....)))..).))))))).)))))))))))).)))))	Hit	scaffold6051	hsa-mir-126	100	78	0	0	995	1072	78	1	4e-39	155
				mir-1249	>scaffold26682_forward(203-310)-rno-mir-1249	GATTCTTGTTTGCATGGGGAGGAGGGAGGAGATGGGCCAAGTTCCCTCTGCCTGGAACGCCCTTCCCCCCCTTCTTCACCTGGCGAACTCCTACTCGTCCGTCAAGAC	0.808552	-42.9	.......((((((..(((((((((((.((.((.((((...(((((........))))))))).)).))))))))))).))..))))))........		scaffold26682	rno-mir-1249	97.22	108	3	0	203	310	13	120	1e-37	149
				mir-3567	>scaffold6051_forward(1000-1059)-rno-mir-3567	CGCATTATTACTCACGGTACGAGTTTGAAGTGTCACAGCGCGTACCAAAAGTAATAATGT	0.761089	-23.5	.(((((((((((...((((((.((((((....))).))).))))))...)))))))))))		scaffold6051	rno-mir-3567	100	60	0	0	1000	1059	28	87	2e-28	119
				mir-3618	>C2969577_forward(62-149)-hsa-mir-3618	TAAGCTGAGTGCATTGTGATTTCCAATAATTGAGGCAGTGGTTCTAAAAGCTGTCTACATTAATGAAAAGAGCAATGTGGCCAGCTTG	0.78793	-29.2	(((((((..((((((((..(((.((.((((..(((((((..........)))))))..)))).)).)))..))))))))..)))))))	Hit	C2969577	hsa-mir-3618	100	88	0	0	62	149	1	88	4e-45	174
				mir-29c	>scaffold26688_reversed(321-408)-mmu-mir-29c	ATCTCTTACACAGGCTGACCGATTTCTCCTGGTGTTCAGAGTCTGTTTTTGTCTAGCACCATTTGAAATCGGTTATGATGTAGGGGGA	0.816673	-35.4	.(((((((((((...(((((((((((...((((((((((((.....)))))...)))))))...))))))))))))).))))))))).	Hit	scaffold26688	mmu-mir-29c	100	88	0	0	321	408	88	1	9e-45	174
				mir-590	>scaffold26401_forward(832-925)-hsa-mir-590	TAGCCAGTCAGAAATGAGCTTATTCATAAAAGTACAGTATAATCCAGTAAACCTGTAATTTTATGTATAAGCTAATCTCTGATTGAAACATGCA	0.785739	-29.3	....((((((((.((.(((((((.(((((((.((((((((......)))...))))).))))))).))))))).)).)))))))).........	Hit	scaffold26401	hsa-mir-590	91.49	94	8	0	832	925	1	94	4e-29	123
				mir-3960	>scaffold4073_forward(196-273)-hsa-mir-3960	GGCGCCGCGACTTCCCGCGCCCCCGATCGGGGTCGCCGCCAGCAGTGGCGGCGGCGGAGGCGGGGGCAGCGGTGGCGG	0.810145	-51.81	..(((((.......(((((((((((.((...((((((((((....))))))))))...))))))))).))))))))).		scaffold4073	hsa-mir-3960	91.03	78	7	0	196	273	1	78	4e-22	99.6
				mir-24-1	>scaffold2527_reversed(87-154)-mmu-mir-24-1	CTCCGGTGCCTACTGAGCTGATATCAGTTCTCATTTTACACACTGGCTCAGTTCAGCAGGAACAGGAG	0.748462	-26.32	((((.((.(((.(((((((((..(((((.............))))).))))))))).))).)).))))	Hit	scaffold2527	mmu-mir-24-1	98.53	68	1	0	87	154	68	1	2e-30	127
				mir-145	>C2877096_reversed(67-152)-rno-mir-145	CACCTTGTCCTCACGGTCCAGTTTTCCCAGGAATCCCTTAGATGCTAAGATGGGGATTCCTGGAAATACTGTTCTTGAGGTCATGG	0.801835	-40.02	..((.((.(((((.((..((((.((.((((((((((((.............)))))))))))).)).))))..))))))).)).))	Hit	C2877096	rno-mir-145	98.84	86	1	0	67	152	86	1	6e-42	163
				mir-144	>scaffold27531_reversed(291-373)-rno-mir-144	GGGCCCTGGCTGGGATATCATCATATACTGTAAGTTTGCAATGAGACACTACAGTATAGATGATGTACTAGTCCGGGCACCCC	0.826842	-41.1	((((((.((((((.((((((((.(((((((((.((((......))))..))))))))))))))))).)))))).)))).))..	Hit	scaffold27531	rno-mir-144	93.98	83	5	0	291	373	83	1	2e-30	125
				mir-1306	>C2969577_forward(372-456)-hsa-mir-1306	GTGAACAGTCTCCACCACCTCCCCTGCAAACGTCCAGTGATGCAGAGGTAATGGACGTTGGCTCTGGTGGTGATGGACAGGCCGA	0.796657	-32	.....(.(((((((.((((.((...((.((((((((....(((....))).)))))))).))...)).)))).))))..))).).		C2969577	hsa-mir-1306	96.47	85	3	0	372	456	1	85	4e-36	145
				mir-630	>C2815786_reversed(77-151)-hsa-mir-630	CTACCTCTTTGTATCATATTTTCGTAATCTGGTCTCAGAATGACCTAGCATTCAGTACCAGGGAAGGTGGTTCTT	0.912476	-15.9	(((((((((((.((((.(((.....))).))))....(((((......))))).....))))).)))))).....		C2815786	hsa-mir-630	90.67	75	7	0	77	151	89	15	3e-21	93.7
				mir-23b	>scaffold2527_reversed(839-929)-rno-mir-23b	TGCTCTGGCTGCTTGGGTTCCTGGCATGCTGATTTGTGACTTAAGATTAAAATCACATTGCCAGGGATTACCACGCAACCACGACCTTGGC	0.80177	-31.84	...(((((.(((.(((((((((((((((.((((((..............)))))))).))))))))))..))).))).))).)).......	Hit	scaffold2527	rno-mir-23b	97.8	91	2	0	839	929	97	7	7e-42	165
				mir-7a-1	>C2937709_reversed(214-307)-rno-mir-7a-1	TGTTGGTCTAGTTCTGTGTGGAAGACTAGTGATTTTGTTGTTTTTAGATAACTAAATCGACAACAAATCACAGTCTGCCATATGGCACAGGCCA	0.833522	-41.1	...((((((.((.((((((((.(((((.(((((((.(((((((((((....)))))..)))))))))))))))))).)))))))).))))))))	Hit	C2937709	rno-mir-7a-1	96.81	94	3	0	214	307	94	1	1e-41	163
				mir-143	>scaffold12175_reversed(1176-1235)-mmu-mir-143	CCTGAGGTGCAGTGCTGCATCTCTGGTCAGTTGGGAGTCTGAGATGAAGCACTGTAGCTC	0.777966	-29.1	...(((.(((((((((.((((((.((((......)).)).)))))).))))))))).)))		scaffold12175	mmu-mir-143	100	60	0	0	1176	1235	60	1	3e-28	119
				mir-29b-2	>scaffold26688_reversed(873-953)-mmu-mir-29b-2	CTTCTGGAAGCTGGTTTCACATGGTGGCTTAGATTTTTCCATCTTTGTATCTAGCACCATTTGAAATCAGTGTTTTAGGAG	0.820669	-31.24	(((((((((((((((((((.((((((.((.((((..............)))))))))))).)))))))))).)))))))))	Hit	scaffold26688	mmu-mir-29b-2	100	81	0	0	873	953	81	1	1e-40	161
				mir-142	>C2950963_reversed(66-129)-mmu-mir-142	ACCCATAAAGTAGAAAGCACTACTAACAGCACTGGAGGGTGTAGTGTTTCCTACTTTATGGATG	0.786748	-27.5	..(((((((((((.(((((((((...(..(....)..)..))))))))).)))))))))))...		C2950963	mmu-mir-142	100	64	0	0	66	129	64	1	6e-31	127
				mir-145	>C2877096_reversed(74-143)-mmu-mir-145	CTCACGGTCCAGTTTTCCCAGGAATCCCTTAGATGCTAAGATGGGGATTCCTGGAAATACTGTTCTTGAG	0.803095	-31.22	((((.((..((((.((.((((((((((((.............)))))))))))).)).))))..))))))	Hit	C2877096	mmu-mir-145	98.57	70	1	0	74	143	70	1	2e-32	131
				mir-144	>scaffold27531_reversed(301-366)-mmu-mir-144	GGCTGGGATATCATCATATACTGTAAGTTTGCAATGAGACACTACAGTATAGATGATGTACTAGTC	0.815257	-27.9	((((((.((((((((.(((((((((.((((......))))..))))))))))))))))).))))))	Hit	scaffold27531	mmu-mir-144	96.97	66	2	0	301	366	66	1	2e-27	115
				mir-363	>C2803546_reversed(99-185)-rno-mir-363	TTTTGCTGTTGTCGGATGGATCACCATGCAATTTTGATTAGCATAATAGGAGAAAAATTGCACGGTATCCATCTGTAAACCGCAGGA	0.798675	-33.7	((((((.(((..(((((((((.(((.(((((((((..(((......)))....))))))))).))))))))))))..))).))))))	Hit	C2803546	rno-mir-363	91.95	87	7	0	99	185	87	1	2e-28	117
				mir-27b	>scaffold2527_reversed(619-691)-mmu-mir-27b	AGGTGCAGAGCTTAGCTGATTGGTGAACAGTGACTGGTTTCCGCCTTGTTCACAGTGGCTAAGTTCTGCACCT	0.819788	-40.7	((((((((((((((((((....((((((((.....(((....)))))))))))..))))))))))))))))))		scaffold2527	mmu-mir-27b	97.26	73	2	0	619	691	73	1	4e-31	129
				mir-25	>C2864028_reversed(152-235)-rno-mir-25	GGCCAGTGTTGAGAGGCGGAGACTTGGGCAATTGCTGGACGCTGCCCTGGGCATTGCACTTGTCTCGGTCTGACAGTGCCGGCC	0.843442	-37.8	((((.(..(((..((((.(((((..(.(((((.(((((.......))..)))))))).)..))))).))))..)))..).))))	Hit	C2864028	rno-mir-25	97.62	84	2	0	152	235	84	1	2e-38	151
				mir-214	>scaffold21166_forward(2041-2150)-hsa-mir-214	GGCCTGGCTGGACGGAGTTGTCATGTGTCTGCCTGTCTACACTTGCTGTGCAGAACATCCGCTCACCTGTACAGCAGGCACAGACAGGCAGTCACATGACAACCCAGCCT	0.787809	-46.22	((((((......))).)))....((((.((((((((((...((((((((((((.............))))))))))))...)))))))))).))))	Hit	scaffold21166	hsa-mir-214	99.09	110	1	0	2041	2150	1	110	2e-55	210
				mir-22	>scaffold27906_reversed(2335-2429)-rno-mir-22	ACCTGGCTGAGCCGCAGTAGTTCTTCAGTGGCAAGCTTTATGTCCTGACCCAGCTAAAGCTGCCAGTTGAAGAACTGTTGCCCTCTGCCCCTGGC	0.81234	-42	.((.(((.(((..((((((((((((((((((((.((((((.((.........))))))))))))).))))))))))))))).))).)))...)).	Hit	scaffold27906	rno-mir-22	98.95	95	1	0	2335	2429	95	1	2e-46	180
				mir-21	>scaffold27068_forward(743-833)-rno-mir-21	GTACCACCTTGTCGGGTAGCTTATCAGACTGATGTTGACTGTTGACTCTCATGGCAACAGCAGTCGATGGGCTGTCCGACATTCTGGTATC	0.806833	-45.6	((((((...((((((..((((((((.(((((.(((((.((((.(.....)))))))))).)))))))))))))..))))))...)))))).	Hit	scaffold27068	rno-mir-21	96.7	91	3	0	743	833	2	92	1e-39	157
				mir-1184-3	>C2956750_reversed(676-774)-hsa-mir-1184-3	CTTGCAGAACGAGGTGAAGGAGGTGGTTCTGCTCGGCACTCAACAGTGGCCACATCTCCACCTGCAGCGATTTGATGGCTTCCGTGTCCTTTTCGTGGG	1.08991	-25.8	..(((((...((((((.((.(((....))).)).((((((....))).))).))))))...)))))((((...((.(((......))).)).))))		C2956750	hsa-mir-1184-3	96.97	99	3	0	676	774	99	1	1e-44	172
				mir-1244-3	>contig06689_forward(583-638)-hsa-mir-1244-3	tctTattcCgagcattcCagtaacttTTTgtgtatgtactTagctgtactataAgt	1.1495	-5.04	.(((((.....((((..............))))..((((......)))).))))).		contig06689	hsa-mir-1244-3	98.25	57	0	1	583	638	2	58	5e-22	97.6
				mir-1244-2	>contig06689_forward(583-638)-hsa-mir-1244-2	tctTattcCgagcattcCagtaacttTTTgtgtatgtactTagctgtactataAgt	1.1495	-5.04	.(((((.....((((..............))))..((((......)))).))))).		contig06689	hsa-mir-1244-2	98.25	57	0	1	583	638	2	58	5e-22	97.6
				mir-1244-1	>contig06689_forward(583-638)-hsa-mir-1244-1	tctTattcCgagcattcCagtaacttTTTgtgtatgtactTagctgtactataAgt	1.1495	-5.04	.(((((.....((((..............))))..((((......)))).))))).		contig06689	hsa-mir-1244-1	98.25	57	0	1	583	638	2	58	5e-22	97.6
				mir-4793	>C2814666_forward(99-159)-hsa-mir-4793	TTTCTCCTCGCTGCCCGCACGTCCTGCTCCACTGGGCAGAGGGAGGCCAAGAAGACCTCTG	0.749785	-19.1	..((((((..(((((((((.....)))......)))))).))))))...............		C2814666	hsa-mir-4793	96.72	61	2	0	99	159	1	61	8e-25	105
				mir-27b	>scaffold2527_reversed(607-703)-hsa-mir-27b	ACCTCTCTGACGAGGTGCAGAGCTTAGCTGATTGGTGAACAGTGACTGGTTTCCGCCTTGTTCACAGTGGCTAAGTTCTGCACCTGAAGAGAAGGTG	0.825575	-50.2	((((((((....((((((((((((((((((....((((((((.....(((....)))))))))))..))))))))))))))))))..)))).))))		scaffold2527	hsa-mir-27b	95.88	97	4	0	607	703	97	1	1e-40	161
				mir-1184-2	>C2956750_reversed(676-774)-hsa-mir-1184-2	CTTGCAGAACGAGGTGAAGGAGGTGGTTCTGCTCGGCACTCAACAGTGGCCACATCTCCACCTGCAGCGATTTGATGGCTTCCGTGTCCTTTTCGTGGG	1.08991	-25.8	..(((((...((((((.((.(((....))).)).((((((....))).))).))))))...)))))((((...((.(((......))).)).))))		C2956750	hsa-mir-1184-2	96.97	99	3	0	676	774	99	1	1e-44	172
				mir-1184-1	>C2956750_reversed(676-774)-hsa-mir-1184-1	CTTGCAGAACGAGGTGAAGGAGGTGGTTCTGCTCGGCACTCAACAGTGGCCACATCTCCACCTGCAGCGATTTGATGGCTTCCGTGTCCTTTTCGTGGG	1.08991	-25.8	..(((((...((((((.((.(((....))).)).((((((....))).))).))))))...)))))((((...((.(((......))).)).))))		C2956750	hsa-mir-1184-1	96.97	99	3	0	676	774	99	1	1e-44	172
				mir-492	>C2917991_forward(460-524)-hsa-mir-492	ACTACAGCCACTACTACCAGACCATCGGGGAGCTGCGGGACAAGATTCTTGGTGCCACCATTGAG	0.825133	-11.16	.(..((((..((...............))..))))..).........((..(((....)))..))		C2917991	hsa-mir-492	93.85	65	4	0	460	524	3	67	4e-22	97.6
				mir-331	>CL2035Contig1_forward(250-341)-mmu-mir-331	GAGTTTGGTTTTGTTTGGGTTTGTTCTAGGTATGGTCCCAGGGATCCCAGATCAAACCAGGCCCCTGGGCCTATCCTAGAACCAACCTAAAC	0.78691	-42.32	............(((((((((.((((((((.((((.(((((((..(.............)..))))))).)))))))))))).)))))))))	Hit	CL2035Contig1	mmu-mir-331	98.91	92	1	0	250	341	1	92	9e-45	174
				mir-1902	>CL1453Contig1_forward(1412-1493)-mmu-mir-1902	GTTTATTTTGGGAGTGTTTGCTGTATAATTGGATTTAATAAAATATTTAGAGGCTCAGTAGGCATGACTTTTGAGTAGATAA	0.881465	-19.5	((((((((.((..((((((((((.....((((((..........)))))).....))))))))))..))...))))))))..		CL1453Contig1	mmu-mir-1902	91.46	82	5	1	1412	1493	1	80	2e-22	101
				mir-622	>scaffold17892_reversed(482-527)-hsa-mir-622	GACAAGTACTGGTCTCAGCAGATTGAGGAGAGCACCACAGTGGTCA	0.937364	-11	(((..((..((.((((..(.....)..)))).))..))....))).		scaffold17892	hsa-mir-622	100	46	0	0	482	527	56	11	4e-20	91.7
				mir-3074	>scaffold2527_forward(81-161)-hsa-mir-3074	GCTCGACTCCTGTTCCTGCTGAACTGAGCCAGTGTGTAAAATGAGAACTGATATCAGCTCAGTAGGCACCGGAGGGCGGGT	0.769453	-36.22	(((((.((((.((.((((((((.((((..((((.............))))...)))).)))))))).)).))))..)))))	Hit	scaffold2527	hsa-mir-3074	100	81	0	0	81	161	1	81	1e-40	161
				mir-223	>scaffold28008_reversed(864-957)-hsa-mir-223	GCCTTCTGCAGTGCCACGCTCCGTGTATTTGACAAGCTGAGTTGGACACTCCATGTGGCAGAGTGTCAGTTTGTCAAATACCCCAAGTGCGGCA	0.809546	-37.7	((.....))..((((.((((..(.((((((((((((((((.(((..(((.....))).)))....)))))))))))))))).)..)))).))))	Hit	scaffold28008	hsa-mir-223	97.87	94	2	0	864	957	98	5	8e-44	170
				mir-29c	>scaffold26688_reversed(321-408)-rno-mir-29c	ATCTCTTACACAGGCTGACCGATTTCTCCTGGTGTTCAGAGTCTGTTTTTGTCTAGCACCATTTGAAATCGGTTATGATGTAGGGGGA	0.816673	-35.4	.(((((((((((...(((((((((((...((((((((((((.....)))))...)))))))...))))))))))))).))))))))).	Hit	scaffold26688	rno-mir-29c	100	88	0	0	321	408	88	1	9e-45	174
				mir-29b-2	>scaffold26688_reversed(873-953)-rno-mir-29b-2	CTTCTGGAAGCTGGTTTCACATGGTGGCTTAGATTTTTCCATCTTTGTATCTAGCACCATTTGAAATCAGTGTTTTAGGAG	0.820669	-31.24	(((((((((((((((((((.((((((.((.((((..............)))))))))))).)))))))))).)))))))))	Hit	scaffold26688	rno-mir-29b-2	100	81	0	0	873	953	81	1	1e-40	161
				let-7d	>scaffold16540_reversed(968-1076)-mmu-let-7d	AATGGGTTCCTAGGAAGAGGTAGGGTAGTAGGTTGCATAGTTTTTAGGGCAGGGATTTTGCCCAGAAGGAGGTAACTATATGACCTGTTGCCTTTCTTAGGGCCTTATT	0.846899	-29.8	..(((....)))...(((((((((((.(((((((((....(((((.((((((.....)))))).)))))..)))))).))).))))..))))))).	Hit	scaffold16540	mmu-let-7d	89.91	109	5	2	968	1076	103	1	2e-28	121
				mir-2861	>scaffold4073_forward(282-361)-mmu-mir-2861	CCTCTGCAGCTCCCGTTCCTCCTGGCCTCCCGGGAACTACAAGTCCCAGGGGGCCCGGCGGCGGGCGACGAACGGAAGAG	0.849981	-37.3	..((((..((.((((..((.((.(((((((.((((........)))).))))))).)).)))))).).)...))))....		scaffold4073	mmu-mir-2861	91.25	80	7	0	282	361	3	82	3e-23	103
				let-7i	>scaffold21873_reversed(604-688)-mmu-let-7i	CTGGCTGAGGTAGTAGTTTGTGCTGTTGGTCGGGTTGTGACATTGCCCGCTGTGGAGATAACTGCGCAAGCTACTGCCTTGCTAG	0.814802	-42.1	(((((.(((((((((((((((((.(((((.(((((.........)))))))........))).))))))))))))))))))))))	Hit	scaffold21873	mmu-let-7i	100	85	0	0	604	688	85	1	2e-43	168
				mir-126	>scaffold6051_reversed(999-1059)-mmu-mir-126	ACATTATTACTTTTGGTACGCGCTGTGACACTTCAAACTCGTACCGTGAGTAATAATGCGC	0.766566	-23.5	.(((((((((((.(((((((.(...(((....)))..).))))))).)))))))))))...		scaffold6051	mmu-mir-126	100	61	0	0	999	1059	68	8	6e-29	121
				mir-223	>scaffold28008_reversed(869-953)-mmu-mir-223	TCTGCAGTGCCACGCTCCGTGTATTTGACAAGCTGAGTTGGACACTCCATGTGGCAGAGTGTCAGTTTGTCAAATACCCCAAGTG	0.842633	-29	............((((..(.((((((((((((((((.(((..(((.....))).)))....)))))))))))))))).)..))))		scaffold28008	mmu-mir-223	95.29	85	4	0	869	953	93	9	1e-33	137
				mir-331	>CL2035Contig1_forward(250-341)-rno-mir-331	GAGTTTGGTTTTGTTTGGGTTTGTTCTAGGTATGGTCCCAGGGATCCCAGATCAAACCAGGCCCCTGGGCCTATCCTAGAACCAACCTAAAC	0.78691	-42.32	............(((((((((.((((((((.((((.(((((((..(.............)..))))))).)))))))))))).)))))))))	Hit	CL2035Contig1	rno-mir-331	97.83	92	2	0	250	341	1	92	2e-42	167
				mir-4683	>scaffold10784_reversed(400-480)-hsa-mir-4683	GACACTCAGGACGAGGCGGGCCTGGAGGTGCACCAGTTTTGGCCGCTGGTAGAGATCCAGTGCTCTCCCGACCTCAAGTTC	0.80943	-30.3	...(((.(((.((.((.(((((((((.....((((((.......)))))).....))))).)))).)))).)))..)))..		scaffold10784	hsa-mir-4683	92.59	81	6	0	400	480	81	1	2e-26	113
				mir-671	>scaffold1511_reversed(744-817)-rno-mir-671	CAGGAAGAGGAGGAAGCCCTGGAGGGGCTGGAGGTGATGGATGTGTTCCTCCGGTTCTCAGGGCTCCACCTCTT	0.816688	-42.1	....((((((.(((.((((((..(((((((((((.(((......))))))))))))))))))))))).))))))		scaffold1511	rno-mir-671	98.65	74	1	0	744	817	74	1	6e-34	139
				mir-3652	>contig03058_reversed(2636-2759)-hsa-mir-3652	GGTGTAAGGATCTGAACCCAGGGGTGGCGGGACCTAGGCGGCTCCTGCAATCAAAAGGGACTTGAGACTCGTCGGTCGCGCGACATGAGGGCCCTGTGGGTGCTGGGCCTCTGCTGCGTACTGC	0.919128	-29	(((.((((..(((..(((....))).((((((((.....)).)))))).......)))..))))...(((((..(((....)))))))).)))...		contig03058	hsa-mir-3652	87.1	124	15	1	2636	2759	131	9	1e-25	111
				mir-24-1	>scaffold2527_reversed(87-154)-hsa-mir-24-1	CTCCGGTGCCTACTGAGCTGATATCAGTTCTCATTTTACACACTGGCTCAGTTCAGCAGGAACAGGAG	0.748462	-26.32	((((.((.(((.(((((((((..(((((.............))))).))))))))).))).)).))))	Hit	scaffold2527	hsa-mir-24-1	100	68	0	0	87	154	68	1	6e-33	135
				mir-24-2	>scaffold6352_reversed(105-176)-hsa-mir-24-2	CTCTGCCTCCCGTGCCTACTGAGCTGAAACACAGTTGATTTGTACAGACTGGCTCAGTTCAGCAGGAACAGG	0.754602	-24.1	........((.((.(((.(((((((((....(((((..........)))))..))))))))).))).)).))		scaffold6352	hsa-mir-24-2	94.44	72	4	0	105	176	72	1	1e-26	111
				mir-590	>scaffold26401_forward(837-917)-mmu-mir-590	AGTCAGAAATGAGCTTATTCATAAAAGTACAGTATAATCCAGTAAACCTGTAATTTTATGTATAAGCTAATCTCTGATTGA	0.798037	-26	(((((((.((.(((((((.(((((((.((((((((......)))...))))).))))))).))))))).)).)))))))..		scaffold26401	mmu-mir-590	90.12	81	8	0	837	917	1	81	2e-21	97.6
				mir-451a	>scaffold27531_reversed(149-203)-hsa-mir-451a	CTTGGGAATGGCTAGGAAACCGTTACCATTACTGAGTTTAGTAATGGTAACGGTT	0.775564	-26.5	(((((......))))).(((((((((((((((((....)))))))))))))))))		scaffold27531	hsa-mir-451a	96.36	55	2	0	149	203	55	1	8e-21	93.7
				mir-3607	>C2906659_forward(33-97)-hsa-mir-3607	GGTGCATATGATGAAGCAAATCAGTATGAATGAAATTGTGATACTGTAAACGCTTTCTGATGTAC	0.75811	-14	.((((((.....(((((....((((((..((......)).)))))).....)))))...))))))		C2906659	hsa-mir-3607	93.85	65	4	0	33	97	9	73	4e-22	97.6
				mir-363	>C2803546_reversed(105-179)-hsa-mir-363	TGTTGTCGGATGGATCACCATGCAATTTTGATTAGCATAATAGGAGAAAAATTGCACGGTATCCATCTGTAAACC	0.784777	-27.5	.(((..(((((((((.(((.(((((((((..(((......)))....))))))))).))))))))))))..))).	Hit	C2803546	hsa-mir-363	93.33	75	5	0	105	179	75	1	5e-26	109
				mir-331	>CL2035Contig1_forward(250-339)-hsa-mir-331	GAGTTTGGTTTTGTTTGGGTTTGTTCTAGGTATGGTCCCAGGGATCCCAGATCAAACCAGGCCCCTGGGCCTATCCTAGAACCAACCTAA	0.778995	-38.92	..............(((((((.((((((((.((((.(((((((..(.............)..))))))).)))))))))))).)))))))	Hit	CL2035Contig1	hsa-mir-331	100	90	0	0	250	339	1	90	6e-46	178
				mir-451	>scaffold27531_reversed(140-203)-mmu-mir-451	CTTGGGAATGGCTAGGAAACCGTTACCATTACTGAGTTTAGTAATGGTAACGGTTAGCTTGCTG	0.825894	-29.2	.........(((.((..(((((((((((((((((....)))))))))))))))))..)).))).		scaffold27531	mmu-mir-451	95.31	64	3	0	140	203	64	1	8e-24	103
				mir-223	>scaffold28008_reversed(869-957)-rno-mir-223	GCCTTCTGCAGTGCCACGCTCCGTGTATTTGACAAGCTGAGTTGGACACTCCATGTGGCAGAGTGTCAGTTTGTCAAATACCCCAAGTG	0.852682	-29.3	((.....)).......((((..(.((((((((((((((((.(((..(((.....))).)))....)))))))))))))))).)..))))		scaffold28008	rno-mir-223	94.38	89	5	0	869	957	93	5	1e-33	137
				mir-29c	>scaffold26688_reversed(321-408)-hsa-mir-29c	ATCTCTTACACAGGCTGACCGATTTCTCCTGGTGTTCAGAGTCTGTTTTTGTCTAGCACCATTTGAAATCGGTTATGATGTAGGGGGA	0.816673	-35.4	.(((((((((((...(((((((((((...((((((((((((.....)))))...)))))))...))))))))))))).))))))))).	Hit	scaffold26688	hsa-mir-29c	100	88	0	0	321	408	88	1	9e-45	174
				mir-2861	>scaffold4073_forward(278-367)-hsa-mir-2861	GGCGCCTCTGCAGCTCCCGTTCCTCCTGGCCTCCCGGGAACTACAAGTCCCAGGGGGCCCGGCGGCGGGCGACGAACGGAAGAGGCGGGG	0.846392	-46.5	..(((((((.(.((.((((..((.((.(((((((.((((........)))).))))))).)).)))))).).).....).)))))))...		scaffold4073	hsa-mir-2861	90	90	9	0	278	367	1	90	2e-24	107
				mir-719	>CL2609Contig1_reversed(2421-2523)-mmu-mir-719	AGGTGCTGAAGGAACAGTACCTTGGTTACAGAAAAATGTTCTTGGGAGATGCTGTAGATGTGTTTGAAGCCAGGCGAGCAGAAGCCAAGAAATGGCAGAATGC	0.920642	-26.5	((((((((......))))))))................(((((((....((((((...((.((.....)))).)).))))....))))))).....		CL2609Contig1	mmu-mir-719	89.32	103	11	0	2421	2523	106	4	3e-27	117
				mir-3917	>CL1040Contig1_reversed(931-987)-hsa-mir-3917	CGCTTTTGTGCGCGCTCTGGTCTGTTGGTGCTCAGAGTGTGGCCAGGCGGCTCGGAC	0.934626	-20.1	(((((..((.(((((((((..(.......)..))))))))))).)))))........		CL1040Contig1	hsa-mir-3917	94.74	57	3	0	931	987	59	3	2e-19	89.7
				let-7f-1	>scaffold16540_reversed(3203-3291)-mmu-let-7f-1	ATCAGAGTGAGGTAGTAGATTGTATAGTTGTGGGGTAGTTATTTTACCCTGTTCAGGAGATAACTATACAATCTATTGCCTTCCCTGAG	0.800672	-44.4	.((((.(..(((((((((((((((((((((((((((((.....))))))).........))))))))))))))))))))))..))))).	Hit	scaffold16540	mmu-let-7f-1	97.75	89	2	0	3203	3291	89	1	2e-40	161
				mir-27b	>scaffold2527_reversed(607-703)-rno-mir-27b	ACCTCTCTGACGAGGTGCAGAGCTTAGCTGATTGGTGAACAGTGACTGGTTTCCGCCTTGTTCACAGTGGCTAAGTTCTGCACCTGAAGAGAAGGTG	0.825575	-50.2	((((((((....((((((((((((((((((....((((((((.....(((....)))))))))))..))))))))))))))))))..)))).))))		scaffold2527	rno-mir-27b	95.88	97	4	0	607	703	97	1	1e-40	161
				mir-3661	>contig04387_forward(1424-1517)-hsa-mir-3661	CCTTCTCGCAAAGGCTCTTGACCTGGGGCTCCGAGAGCTGCTTGCACTCATTCagCTGCTCGATCCACTGGTCCAGCTCCTTGGTGAACACCTT	0.887668	-32	.....((((.((((..((.((((..(((...(((((((((..((....))..))))).)))).)))...)))).))..)))).)))).......		contig04387	hsa-mir-3661	94.68	94	5	0	1424	1517	3	96	1e-36	147
				mir-451	>scaffold27531_reversed(140-202)-rno-mir-451	TTGGGAATGGCTAGGAAACCGTTACCATTACTGAGTTTAGTAATGGTAACGGTTAGCTTGCTG	0.80697	-29.2	........(((.((..(((((((((((((((((....)))))))))))))))))..)).))).		scaffold27531	rno-mir-451	93.65	63	4	0	140	202	64	2	8e-21	93.7
				mir-671	>scaffold1511_reversed(718-829)-hsa-mir-671	GAACTGGCAGGCCAGGAAGAGGAGGAAGCCCTGGAGGGGCTGGAGGTGATGGATGTGTTCCTCCGGTTCTCAGGGCTCCACCTCTTCCGGGCCGTGGAGCCAGCGCTGGTGC	0.847162	-59.4	.........((((.((((((((.(((.((((((..(((((((((((.(((......))))))))))))))))))))))).)))))))).))))...	Hit	scaffold1511	hsa-mir-671	96.43	112	4	0	718	829	118	7	2e-49	190
				let-7i	>scaffold21873_reversed(604-688)-rno-let-7i	CTGGCTGAGGTAGTAGTTTGTGCTGTTGGTCGGGTTGTGACATTGCCCGCTGTGGAGATAACTGCGCAAGCTACTGCCTTGCTAG	0.814802	-42.1	(((((.(((((((((((((((((.(((((.(((((.........)))))))........))).))))))))))))))))))))))	Hit	scaffold21873	rno-let-7i	100	85	0	0	604	688	85	1	2e-43	168
				mir-23b	>scaffold2527_reversed(850-923)-mmu-mir-23b	GGCTGCTTGGGTTCCTGGCATGCTGATTTGTGACTTAAGATTAAAATCACATTGCCAGGGATTACCACGCAACC	0.798624	-28.94	((.(((.(((((((((((((((.((((((..............)))))))).))))))))))..))).))).))	Hit	scaffold2527	mmu-mir-23b	98.65	74	1	0	850	923	74	1	4e-34	139
				let-7d	>scaffold16540_reversed(971-1053)-rno-let-7d	GGTAGTAGGTTGCATAGTTTTTAGGGCAGGGATTTTGCCCAGAAGGAGGTAACTATATGACCTGTTGCCTTTCTTAGGGCCTT	0.858768	-26.4	(((((((((((..(((((((((.((((((.....)))))).)))......))))))..)))))))))))..............		scaffold16540	rno-let-7d	92.77	83	5	1	971	1053	98	17	7e-25	109
				let-7d	>scaffold16540_reversed(976-1053)-hsa-let-7d	GGTAGTAGGTTGCATAGTTTTTAGGGCAGGGATTTTGCCCAGAAGGAGGTAACTATATGACCTGTTGCCTTTCTTAGG	0.802528	-26.4	(((((((((((..(((((((((.((((((.....)))))).)))......))))))..))))))))))).........		scaffold16540	hsa-let-7d	94.87	78	3	1	976	1053	87	11	1e-26	115
				mir-214	>scaffold21166_forward(2043-2150)-rno-mir-214	CCTGGCTGGACGGAGTTGTCATGTGTCTGCCTGTCTACACTTGCTGTGCAGAACATCCGCTCACCTGTACAGCAGGCACAGACAGGCAGTCACATGACAACCCAGCCT	0.789127	-48.42	.(((......)))......((((((.((((((((((...((((((((((((.............))))))))))))...)))))))))).))))))	Hit	scaffold21166	rno-mir-214	98.15	108	2	0	2043	2150	3	110	6e-52	198
				mir-24-1	>scaffold2527_reversed(87-154)-rno-mir-24-1	CTCCGGTGCCTACTGAGCTGATATCAGTTCTCATTTTACACACTGGCTCAGTTCAGCAGGAACAGGAG	0.748462	-26.32	((((.((.(((.(((((((((..(((((.............))))).))))))))).))).)).))))	Hit	scaffold2527	rno-mir-24-1	98.53	68	1	0	87	154	68	1	2e-30	127
				mir-451b	>scaffold27531_forward(149-201)-hsa-mir-451b	AACCGTTACCATTACTAAACTCAGTAATGGTAACGGTTTCCTAGCCATTCCCA	0.706001	-22.9	((((((((((((((((......))))))))))))))))...............		scaffold27531	hsa-mir-451b	96.23	53	2	0	149	201	16	68	1e-19	89.7
				mir-3064	>contig00899_reversed(1-66)-hsa-mir-3064	GGTCTGGCTGTTGTGGTGTGCAAAACTCTGTACATTGCTATTTTGCCACACTGCAACACCTTACAG	0.782998	-23.8	.((..((.(((((..((((((((((....((.....))..))))).)))))..)))))))..))..		contig00899	hsa-mir-3064	98.48	66	1	0	1	66	66	1	2e-29	123
				let-7f-1	>scaffold16540_reversed(3203-3291)-rno-let-7f-1	ATCAGAGTGAGGTAGTAGATTGTATAGTTGTGGGGTAGTTATTTTACCCTGTTCAGGAGATAACTATACAATCTATTGCCTTCCCTGAG	0.800672	-44.4	.((((.(..(((((((((((((((((((((((((((((.....))))))).........))))))))))))))))))))))..))))).	Hit	scaffold16540	rno-let-7f-1	97.75	89	2	0	3203	3291	89	1	2e-40	161
				let-7i	>scaffold21873_reversed(605-688)-hsa-let-7i	CTGGCTGAGGTAGTAGTTTGTGCTGTTGGTCGGGTTGTGACATTGCCCGCTGTGGAGATAACTGCGCAAGCTACTGCCTTGCTA	0.811011	-39.6	.((((.(((((((((((((((((.(((((.(((((.........)))))))........))).)))))))))))))))))))))	Hit	scaffold21873	hsa-let-7i	100	84	0	0	605	688	84	1	7e-43	167
