# Supplementary material for: Transcriptome Sequencing and Annotation for the Jamaican Fruit Bat (Artibeus jamaicensis)
Source: PLoS One. 2012 Nov 15;7(11):e48472. doi: 10.1371/journal.pone.0048472 (PMC3499531; doi:10.1371/journal.pone.0048472)
Supplement: Table S2 — List of genes with greater than 0.7 dN/dS ratio. (XLSX) [file pone.0048472.s020.xlsx]

## Sheet: Sheet1
ENST00000465078	C2805824	2.258
ENST00000427099	C2759155	1.7621
ENST00000409628	C2827464	1.6471
ENST00000413658	C2859670	1.6326
ENST00000368490	C2771527	1.6221
ENST00000361198	C2818996	1.5123
ENST00000489377	C2776051	1.4968
ENST00000307365	C2820774	1.4053
ENST00000478726	C2793867	1.3752
ENST00000226091	C2872782	1.3392
ENST00000222726	scaffold22774	1.307
ENST00000302904	C2874816	1.2834
ENST00000488338	C2772837	1.2777
ENST00000544529	C2813274	1.2586
ENST00000374553	C2859918	1.2275
ENST00000359546	C2833954	1.2125
ENST00000493853	C2794459	1.2095
ENST00000378904	C2832580	1.1875
ENST00000468760	C2803888	1.1782
ENST00000302096	C2756371	1.1153
ENST00000529244	C2804790	1.1073
ENST00000308086	C2943647	1.1049
ENST00000489033	C2863274	1.088
ENST00000454237	C2956874	1.0775
ENST00000541403	C2783115	1.069
ENST00000541403	C2783115	1.069
ENST00000546774	C2779863	1.0584
ENST00000493165	C2857082	1.0558
ENST00000496608	C2839460	1.012
ENST00000356385	C2812256	1.0079
ENST00000444172	C2797819	1.0021
ENST00000471547	scaffold6653	1.0005
ENST00000464992	scaffold16634	0.9966
ENST00000464992	scaffold16634	0.9966
ENST00000537069	C2768913	0.9943
ENST00000533947	C2773809	0.993
ENST00000511828	C2929935	0.9863
ENST00000526743	C2806542	0.9853
ENST00000513098	scaffold15957	0.9852
ENST00000527447	scaffold5429	0.9779
ENST00000489372	C2931175	0.9683
ENST00000535720	C2810130	0.9637
ENST00000535670	C2773081	0.9574
ENST00000537999	scaffold1013	0.957
ENST00000457153	C2797329	0.9331
ENST00000546138	C2809576	0.9289
ENST00000348495	C2847992	0.9214
ENST00000465155	C2899702	0.907
ENST00000464163	C2785143	0.901
ENST00000542189	C2852934	0.8976
ENST00000382495	C2942325	0.8952
ENST00000489277	C2783355	0.8878
ENST00000445248	C2869672	0.8866
ENST00000221975	C2828178	0.8853
ENST00000513732	scaffold7168	0.883
ENST00000510568	C2773915	0.8757
ENST00000521025	C2775257	0.8757
ENST00000354600	C2928699	0.8744
ENST00000539903	C2852538	0.8643
ENST00000371092	contig01778	0.8636
ENST00000500705	C2760977	0.8632
ENST00000308132	C2812508	0.8617
ENST00000356698	C2779455	0.8448
ENST00000469135	scaffold25948	0.8427
ENST00000477464	C2907800	0.8416
ENST00000525366	C2930171	0.8382
ENST00000420433	C2849048	0.8321
ENST00000436226	C2820472	0.8319
ENST00000513697	C2897780	0.8299
ENST00000381641	C2928317	0.8268
ENST00000455780	C2892660	0.8183
ENST00000286201	C2971063	0.8183
ENST00000481999	C2866630	0.8138
ENST00000489587	C2813420	0.8097
ENST00000511882	C2893728	0.8091
ENST00000551676	C2801908	0.8039
ENST00000492588	C2914100	0.8012
ENST00000476830	C2802410	0.7991
ENST00000554988	C2800866	0.7976
ENST00000245932	C2868306	0.7962
ENST00000482693	scaffold20753	0.7906
ENST00000481705	C2826414	0.7906
ENST00000431163	C2961274	0.7905
ENST00000472515	C2868864	0.7903
ENST00000494469	C2808414	0.7858
ENST00000445466	scaffold12539	0.7827
ENST00000426613	C2891040	0.7799
ENST00000441116	scaffold27278	0.779
ENST00000423633	C2892004	0.777
ENST00000551890	scaffold5872	0.776
ENST00000537689	contig04880	0.7737
ENST00000532722	C2822476	0.7719
ENST00000250241	C2918933	0.7667
ENST00000290273	C2931131	0.7661
ENST00000270812	C2964570	0.7619
ENST00000530422	scaffold5334	0.7616
ENST00000373582	C2762737	0.7602
ENST00000478915	C2915701	0.7596
ENST00000382300	C2824750	0.7551
ENST00000549135	C2824010	0.7549
ENST00000543895	C2897188	0.7546
ENST00000432424	CL245Contig1	0.7546
ENST00000479372	scaffold18729	0.7532
ENST00000275036	CL1361Contig1	0.752
ENST00000486144	C2906161	0.751
ENST00000416904	C2964020	0.746
ENST00000461123	C2911586	0.7439
ENST00000493224	C2823402	0.7436
ENST00000555043	CL2335Contig1	0.7429
ENST00000425654	scaffold21491	0.7428
ENST00000448483	CL1617Contig1	0.7414
ENST00000505964	CL1909Contig1	0.7377
ENST00000465931	C2835194	0.7377
ENST00000394253	C2793453	0.7367
ENST00000477190	scaffold9571	0.7338
ENST00000315554	C2956264	0.7323
ENST00000522391	C2807846	0.7298
ENST00000492397	scaffold6635	0.7294
ENST00000489928	C2861722	0.7282
ENST00000553637	scaffold3749	0.725
ENST00000551756	C2852864	0.7246
ENST00000462114	C2921125	0.7246
ENST00000308182	C2821096	0.7242
ENST00000449277	C2868116	0.7237
ENST00000526907	C2885214	0.7187
ENST00000523629	CL3041Contig1	0.7187
ENST00000535032	C2981785	0.7181
ENST00000392924	C2907445	0.7132
ENST00000398008	C2950291	0.7094
ENST00000460600	contig05394	0.7094
ENST00000426155	CL2881Contig1	0.7091
ENST00000396290	C2843064	0.7047
ENST00000416153	C2920445	0.7042
ENST00000534147	C2811702	0.7039
ENST00000462715	scaffold27302	0.7026
ENST00000394292	contig00908	0.7026
ENST00000360880	C2819132	0.7009
ENST00000325307	scaffold24599	0.7002
