# Supplementary material for: Transcriptome Sequencing and Annotation for the Jamaican Fruit Bat (Artibeus jamaicensis)
Source: PLoS One. 2012 Nov 15;7(11):e48472. doi: 10.1371/journal.pone.0048472 (PMC3499531; doi:10.1371/journal.pone.0048472)
Supplement: Table S3 — List of orthologous genes across each species. (XLSX) [file pone.0048472.s021.xlsx]

## Sheet: Bat_Orthologs_to_5_species
Bat (Combined Assembly Accession)	Human (Biomart Accession)	Bat (Combined Assembly Accession)	Mus (Biomart Accession)	Bat (Combined Assembly Accession)	Horse (Biomart Accession)	Bat (Combined Assembly Accession)	Dog (Biomart Accession)	Bat (Combined Assembly Accession)	Cow (Biomart Accession)
scaffold4954	ENST00000397303	contig06691	ENSMUST00000034834	contig06691	ENSECAT00000008703	contig06691	ENSCAFT00000027992	contig06691	ENSBTAT00000047412
CL1575Contig1	ENST00000037243	scaffold4954	ENSMUST00000096360	scaffold4954	ENSECAT00000020616	contig04381	ENSCAFT00000019035	scaffold4954	ENSBTAT00000026808
contig04381	ENST00000373912	contig04381	ENSMUST00000102561	CL1575Contig1	ENSECAT00000000467	C2814288	ENSCAFT00000016289	contig04381	ENSBTAT00000008174
C2979813	ENST00000453114	C2814288	ENSMUST00000021772	contig04381	ENSECAT00000006014	scaffold18477	ENSCAFT00000014386	C2814288	ENSBTAT00000006554
C2909482	ENST00000535160	C2979813	ENSMUST00000025851	C2814288	ENSECAT00000013777	C2979813	ENSCAFT00000020107	C2979813	ENSBTAT00000026834
scaffold28998	ENST00000504250	contig04058	ENSMUST00000067230	C2979813	ENSECAT00000017109	C2909482	ENSCAFT00000018089	scaffold28998	ENSBTAT00000064408
C2929913	ENST00000346569	C2909482	ENSMUST00000150571	C2909482	ENSECAT00000022558	C2929913	ENSCAFT00000019091	C2929913	ENSBTAT00000004959
C2935235	ENST00000543485	scaffold28998	ENSMUST00000172369	C2929913	ENSECAT00000009053	C2935235	ENSCAFT00000014986	scaffold13660	ENSBTAT00000022956
scaffold13660	ENST00000240316	C2802594	ENSMUST00000106223	C2935235	ENSECAT00000004278	scaffold13660	ENSCAFT00000027568	contig00137	ENSBTAT00000052006
CL2482Contig1	ENST00000456936	C2935235	ENSMUST00000034187	scaffold13660	ENSECAT00000000866	contig00137	ENSCAFT00000036212	C2896382	ENSBTAT00000019601
C2951640	ENST00000346691	scaffold13660	ENSMUST00000107898	contig00137	ENSECAT00000013629	CL2266Contig1	ENSCAFT00000022083	scaffold27121	ENSBTAT00000006774
C2960804	ENST00000381853	CL2266Contig1	ENSMUST00000115314	C2896382	ENSECAT00000013476	C2860728	ENSCAFT00000025622	contig03529	ENSBTAT00000061077
scaffold19732	ENST00000331772	C2918093	ENSMUST00000105325	C2860728	ENSECAT00000025795	scaffold27121	ENSCAFT00000019729	scaffold29924	ENSBTAT00000037882
C2831376	ENST00000215115	C2860728	ENSMUST00000037930	scaffold27121	ENSECAT00000012530	contig03529	ENSCAFT00000009082	C2977075	ENSBTAT00000022133
C2821792	ENST00000553976	scaffold27121	ENSMUST00000074989	contig03529	ENSECAT00000006204	scaffold29924	ENSCAFT00000020593	CL2482Contig1	ENSBTAT00000049503
C2948931	ENST00000277458	contig03529	ENSMUST00000167116	scaffold29924	ENSECAT00000008971	C2977075	ENSCAFT00000015825	C2968616	ENSBTAT00000020075
C2857592	ENST00000367085	C2855232	ENSMUST00000128873	CL2482Contig1	ENSECAT00000013438	CL2482Contig1	ENSCAFT00000000331	scaffold18842	ENSBTAT00000011592
scaffold17001	ENST00000316407	scaffold29924	ENSMUST00000111894	C2960804	ENSECAT00000000212	C2951640	ENSCAFT00000019908	C2821792	ENSBTAT00000043779
CL893Contig1	ENST00000314574	C2977075	ENSMUST00000172358	C2968616	ENSECAT00000011378	C2968616	ENSCAFT00000031039	C2866024	ENSBTAT00000028723
C2958552	ENST00000230895	CL2482Contig1	ENSMUST00000151189	scaffold19732	ENSECAT00000016247	scaffold19732	ENSCAFT00000024823	C2948931	ENSBTAT00000011810
contig04352	ENST00000420936	C2951640	ENSMUST00000161521	scaffold18842	ENSECAT00000025997	C2831376	ENSCAFT00000026471	CL915Contig1	ENSBTAT00000055279
C2923609	ENST00000358721	C2960804	ENSMUST00000022561	C2821792	ENSECAT00000029114	scaffold18842	ENSCAFT00000018987	scaffold21437	ENSBTAT00000014671
C2802068	ENST00000552438	scaffold19732	ENSMUST00000096114	C2866024	ENSECAT00000011148	C2821792	ENSCAFT00000023805	C2986951	ENSBTAT00000016296
C2766605	ENST00000448368	C2831376	ENSMUST00000061468	CL915Contig1	ENSECAT00000026787	C2866024	ENSCAFT00000017989	C2948281	ENSBTAT00000014410
C2845718	ENST00000334725	C2905156	ENSMUST00000107235	scaffold21437	ENSECAT00000023402	C2948931	ENSCAFT00000031800	C2935975	ENSBTAT00000036314
C2950655	ENST00000447513	scaffold18842	ENSMUST00000045550	C2986951	ENSECAT00000017043	CL915Contig1	ENSCAFT00000012565	C2858348	ENSBTAT00000004065
C2901970	ENST00000269967	C2866024	ENSMUST00000094250	C2935975	ENSECAT00000013180	scaffold21437	ENSCAFT00000003283	scaffold17001	ENSBTAT00000027966
C2815366	ENST00000392567	C2955396	ENSMUST00000038574	C2858348	ENSECAT00000012203	C2986951	ENSCAFT00000018663	CL893Contig1	ENSBTAT00000001995
C2878068	ENST00000511860	CL915Contig1	ENSMUST00000068697	C2857592	ENSECAT00000009872	C2948281	ENSCAFT00000006648	C2958552	ENSBTAT00000008327
CL2852Contig1	ENST00000398213	scaffold21437	ENSMUST00000112602	scaffold17001	ENSECAT00000026424	C2935975	ENSCAFT00000006293	contig04352	ENSBTAT00000000927
C2876162	ENST00000532954	C2986951	ENSMUST00000031288	CL893Contig1	ENSECAT00000023742	C2858348	ENSCAFT00000014884	C2923609	ENSBTAT00000017383
CL2841Contig1	ENST00000258840	C2948281	ENSMUST00000006175	contig04352	ENSECAT00000007635	C2857592	ENSCAFT00000001013	C2925897	ENSBTAT00000065921
C2839626	ENST00000323081	C2935975	ENSMUST00000025129	C2923609	ENSECAT00000012324	scaffold17001	ENSCAFT00000016997	scaffold23940	ENSBTAT00000005191
C2985765	ENST00000334909	C2857592	ENSMUST00000117045	C2925897	ENSECAT00000024003	CL893Contig1	ENSCAFT00000029169	C2845718	ENSBTAT00000046059
scaffold23838	ENST00000322444	scaffold17001	ENSMUST00000169582	C2845718	ENSECAT00000023242	C2958552	ENSCAFT00000015895	scaffold12264	ENSBTAT00000005599
scaffold28324	ENST00000380490	CL893Contig1	ENSMUST00000168707	scaffold12264	ENSECAT00000024453	contig04352	ENSCAFT00000010490	C2950655	ENSBTAT00000012262
CL907Contig1	ENST00000395514	C2958552	ENSMUST00000044524	C2950655	ENSECAT00000010036	C2923609	ENSCAFT00000031728	C2901970	ENSBTAT00000056926
scaffold29558	ENST00000361909	contig04352	ENSMUST00000033182	C2901970	ENSECAT00000010455	scaffold23940	ENSCAFT00000008331	C2878068	ENSBTAT00000028954
CL1764Contig1	ENST00000541916	C2923609	ENSMUST00000055244	C2878068	ENSECAT00000017657	C2845718	ENSCAFT00000020419	CL2852Contig1	ENSBTAT00000044075
C2842724	ENST00000332372	C2925897	ENSMUST00000085555	CL2852Contig1	ENSECAT00000012269	scaffold12264	ENSCAFT00000012527	CL2841Contig1	ENSBTAT00000061237
scaffold5850	ENST00000379938	C2802068	ENSMUST00000171552	scaffold8093	ENSECAT00000019560	C2950655	ENSCAFT00000030837	CL914Contig1	ENSBTAT00000011484
scaffold16793	ENST00000375119	C2845718	ENSMUST00000168559	CL2841Contig1	ENSECAT00000026965	C2901970	ENSCAFT00000008063	C2766957	ENSBTAT00000043094
C2892208	ENST00000466440	scaffold12264	ENSMUST00000033036	CL914Contig1	ENSECAT00000019835	C2878068	ENSCAFT00000026969	CL295Contig1	ENSBTAT00000005894
scaffold15923	ENST00000542149	C2901970	ENSMUST00000129519	C2958042	ENSECAT00000023399	CL2852Contig1	ENSCAFT00000000129	C2968592	ENSBTAT00000001384
C2954098	ENST00000535220	C2878068	ENSMUST00000132813	C2766957	ENSECAT00000015114	C2921219	ENSCAFT00000002753	C2946533	ENSBTAT00000038100
scaffold12468	ENST00000507938	CL2852Contig1	ENSMUST00000065210	CL295Contig1	ENSECAT00000022799	scaffold8093	ENSCAFT00000030430	contig04399	ENSBTAT00000008809
C2889084	ENST00000444394	C2876162	ENSMUST00000156518	C2946533	ENSECAT00000003109	CL2841Contig1	ENSCAFT00000021592	C2839626	ENSBTAT00000019510
C2969121	ENST00000376369	CL2841Contig1	ENSMUST00000110687	contig04399	ENSECAT00000029122	CL914Contig1	ENSCAFT00000038572	scaffold26444	ENSBTAT00000045262
scaffold1810	ENST00000450966	CL914Contig1	ENSMUST00000166411	C2839626	ENSECAT00000013215	C2766957	ENSCAFT00000019267	C2985765	ENSBTAT00000027649
C2860098	ENST00000545799	C2766957	ENSMUST00000134713	scaffold26444	ENSECAT00000013846	CL295Contig1	ENSCAFT00000010349	scaffold23838	ENSBTAT00000042553
contig00896	ENST00000529307	CL295Contig1	ENSMUST00000035166	C2985765	ENSECAT00000007510	C2946533	ENSCAFT00000004721	scaffold28324	ENSBTAT00000017570
C2913394	ENST00000446961	C2968592	ENSMUST00000001184	C2842308	ENSECAT00000009307	contig04399	ENSCAFT00000001095	CL907Contig1	ENSBTAT00000009020
contig03448	ENST00000421473	C2902120	ENSMUST00000037875	scaffold23838	ENSECAT00000009263	C2839626	ENSCAFT00000027446	scaffold29558	ENSBTAT00000063380
scaffold27470	ENST00000264554	C2946533	ENSMUST00000036426	scaffold28324	ENSECAT00000012785	scaffold26444	ENSCAFT00000035127	contig06915	ENSBTAT00000008903
C2833232	ENST00000405162	contig04399	ENSMUST00000022960	CL907Contig1	ENSECAT00000015694	C2985765	ENSCAFT00000031736	contig04095	ENSBTAT00000039415
scaffold24881	ENST00000534978	C2839626	ENSMUST00000119754	contig06915	ENSECAT00000022595	scaffold23838	ENSCAFT00000007584	CL1764Contig1	ENSBTAT00000032568
C2973609	ENST00000270815	scaffold26444	ENSMUST00000079041	contig04095	ENSECAT00000018303	scaffold28324	ENSCAFT00000010626	CL2445Contig1	ENSBTAT00000008864
scaffold23520	ENST00000388820	C2985765	ENSMUST00000102840	CL1764Contig1	ENSECAT00000025676	CL907Contig1	ENSCAFT00000023750	contig00878	ENSBTAT00000039578
scaffold14928	ENST00000421385	C2909050	ENSMUST00000128874	CL2445Contig1	ENSECAT00000017921	scaffold29558	ENSCAFT00000032517	C2842724	ENSBTAT00000011723
C2910958	ENST00000268171	scaffold23838	ENSMUST00000106533	C2842724	ENSECAT00000025988	contig06915	ENSCAFT00000001460	scaffold5850	ENSBTAT00000044565
C2780953	ENST00000397277	scaffold28324	ENSMUST00000071130	scaffold5850	ENSECAT00000019302	contig04095	ENSCAFT00000037821	scaffold16793	ENSBTAT00000025618
C2950331	ENST00000219240	CL907Contig1	ENSMUST00000089959	scaffold16793	ENSECAT00000011518	CL1764Contig1	ENSCAFT00000007084	C2990557	ENSBTAT00000047408
CL3080Contig1	ENST00000262554	scaffold29558	ENSMUST00000034343	C2990557	ENSECAT00000012615	CL2445Contig1	ENSCAFT00000006033	scaffold15923	ENSBTAT00000015717
C2919583	ENST00000316052	contig06915	ENSMUST00000172387	C2837970	ENSECAT00000019665	C2842724	ENSCAFT00000035218	scaffold29488	ENSBTAT00000011536
CL2036Contig1	ENST00000316788	contig04095	ENSMUST00000028059	scaffold15923	ENSECAT00000018758	C2773187	ENSCAFT00000017645	scaffold2186	ENSBTAT00000022555
C2990307	ENST00000315782	CL1764Contig1	ENSMUST00000162825	scaffold29488	ENSECAT00000015395	scaffold5850	ENSCAFT00000015134	C2981027	ENSBTAT00000001000
C2976003	ENST00000544114	CL2445Contig1	ENSMUST00000110748	scaffold2186	ENSECAT00000009405	scaffold16793	ENSCAFT00000003876	C2953494	ENSBTAT00000013598
C2991993	ENST00000299578	C2952384	ENSMUST00000050288	C2981027	ENSECAT00000020195	C2990557	ENSCAFT00000031526	scaffold29574	ENSBTAT00000011375
C2934727	ENST00000419562	C2842724	ENSMUST00000032070	C2953494	ENSECAT00000027176	scaffold15923	ENSCAFT00000029477	C2954098	ENSBTAT00000004678
contig03362	ENST00000393905	scaffold5850	ENSMUST00000110237	C2954098	ENSECAT00000020397	scaffold29488	ENSCAFT00000016859	C2969121	ENSBTAT00000002658
scaffold9948	ENST00000519674	scaffold16793	ENSMUST00000030015	C2969121	ENSECAT00000024861	scaffold2186	ENSCAFT00000021553	scaffold1810	ENSBTAT00000000172
C2948523	ENST00000262803	C2990557	ENSMUST00000098327	scaffold1810	ENSECAT00000014364	C2981027	ENSCAFT00000030408	C2847938	ENSBTAT00000061114
CL769Contig1	ENST00000366862	scaffold15923	ENSMUST00000139965	C2847938	ENSECAT00000019628	C2953494	ENSCAFT00000028347	C2860098	ENSBTAT00000029411
contig06136	ENST00000225831	C2794259	ENSMUST00000141993	C2962208	ENSECAT00000017662	scaffold29574	ENSCAFT00000012193	contig00896	ENSBTAT00000022266
contig00234	ENST00000348719	scaffold2186	ENSMUST00000166716	contig00896	ENSECAT00000008062	C2954098	ENSCAFT00000039809	scaffold26229	ENSBTAT00000005794
C2796673	ENST00000535346	C2981027	ENSMUST00000005064	scaffold26229	ENSECAT00000000891	scaffold12468	ENSCAFT00000009492	C2913394	ENSBTAT00000007444
C2919657	ENST00000389169	C2953494	ENSMUST00000092999	C2945309	ENSECAT00000018887	C2969121	ENSCAFT00000026182	contig03448	ENSBTAT00000009158
C2921915	ENST00000315033	scaffold29574	ENSMUST00000098513	C2913394	ENSECAT00000016171	scaffold1810	ENSCAFT00000018833	scaffold27470	ENSBTAT00000021391
C2934377	ENST00000478793	C2954098	ENSMUST00000164984	contig03448	ENSECAT00000021476	C2860098	ENSCAFT00000023535	C2908296	ENSBTAT00000020433
scaffold25177	ENST00000427403	scaffold12468	ENSMUST00000094127	C2908296	ENSECAT00000019146	contig00896	ENSCAFT00000011405	C2833232	ENSBTAT00000053783
C2841910	ENST00000427263	C2889084	ENSMUST00000102677	scaffold19942	ENSECAT00000023516	scaffold26229	ENSCAFT00000014534	scaffold19942	ENSBTAT00000012510
scaffold9150	ENST00000506115	C2969121	ENSMUST00000019199	CL3205Contig1	ENSECAT00000019006	C2913394	ENSCAFT00000022294	CL3205Contig1	ENSBTAT00000008971
scaffold25000	ENST00000282146	scaffold1810	ENSMUST00000113153	scaffold24881	ENSECAT00000015092	contig03448	ENSCAFT00000000705	scaffold24881	ENSBTAT00000033712
C2972417	ENST00000376414	C2847938	ENSMUST00000107921	scaffold25548	ENSECAT00000021549	scaffold27470	ENSCAFT00000031361	C2936375	ENSBTAT00000004244
C2973045	ENST00000398545	C2860098	ENSMUST00000155611	scaffold15521	ENSECAT00000009420	C2908296	ENSCAFT00000032019	scaffold15521	ENSBTAT00000019683
C2969973	ENST00000469188	contig00896	ENSMUST00000111147	contig05702	ENSECAT00000009072	C2833232	ENSCAFT00000003202	contig05702	ENSBTAT00000004751
scaffold14705	ENST00000502781	scaffold26229	ENSMUST00000163517	scaffold28944	ENSECAT00000008490	CL3205Contig1	ENSCAFT00000012718	scaffold28944	ENSBTAT00000021438
C2845728	ENST00000469936	C2913394	ENSMUST00000049242	C2974673	ENSECAT00000023860	scaffold24881	ENSCAFT00000036443	C2974673	ENSBTAT00000005765
C2982081	ENST00000256722	contig03448	ENSMUST00000001566	C2973609	ENSECAT00000005004	scaffold15521	ENSCAFT00000024057	C2973609	ENSBTAT00000054183
C2923783	ENST00000318586	scaffold27470	ENSMUST00000163867	C2801396	ENSECAT00000001261	contig05702	ENSCAFT00000007369	C2801396	ENSBTAT00000005939
scaffold3956	ENST00000540531	C2908296	ENSMUST00000131101	scaffold23520	ENSECAT00000008144	scaffold28944	ENSCAFT00000011817	scaffold23520	ENSBTAT00000038814
C2915097	ENST00000534940	C2833232	ENSMUST00000044792	C2925983	ENSECAT00000007067	C2973609	ENSCAFT00000005684	C2925983	ENSBTAT00000002556
C2850760	ENST00000349038	CL3205Contig1	ENSMUST00000036570	scaffold24274	ENSECAT00000021817	C2801396	ENSCAFT00000030858	scaffold24274	ENSBTAT00000021516
C2920239	ENST00000450050	scaffold24881	ENSMUST00000040677	C2898852	ENSECAT00000009485	scaffold23520	ENSCAFT00000022463	C2898852	ENSBTAT00000002188
scaffold21645	ENST00000541576	C2936375	ENSMUST00000033947	C2910958	ENSECAT00000021500	C2925983	ENSCAFT00000011227	C2910958	ENSBTAT00000003826
contig05728	ENST00000530061	scaffold25548	ENSMUST00000167547	C2961820	ENSECAT00000020432	scaffold24274	ENSCAFT00000011720	C2961820	ENSBTAT00000002893
scaffold15673	ENST00000538277	scaffold15521	ENSMUST00000111491	scaffold3078	ENSECAT00000008184	scaffold19289	ENSCAFT00000003833	scaffold3078	ENSBTAT00000047077
contig03645	ENST00000506587	contig05702	ENSMUST00000135573	scaffold12448	ENSECAT00000025355	scaffold19886	ENSCAFT00000028435	scaffold12448	ENSBTAT00000010261
C2936097	ENST00000329852	scaffold28944	ENSMUST00000099494	C2780953	ENSECAT00000025489	C2898852	ENSCAFT00000007124	C2780953	ENSBTAT00000010230
C2858052	ENST00000533021	C2973609	ENSMUST00000164362	CL2695Contig1	ENSECAT00000010149	C2910958	ENSCAFT00000019649	CL2695Contig1	ENSBTAT00000022227
C2992973	ENST00000264938	C2801396	ENSMUST00000111033	C2950331	ENSECAT00000000950	C2961820	ENSCAFT00000012642	C2950331	ENSBTAT00000026495
CL2475Contig1	ENST00000392676	scaffold23520	ENSMUST00000034922	C2903026	ENSECAT00000024700	scaffold12448	ENSCAFT00000000380	C2903026	ENSBTAT00000008911
C2913078	ENST00000392353	C2925983	ENSMUST00000059115	CL3080Contig1	ENSECAT00000022310	C2779989	ENSCAFT00000009499	CL3080Contig1	ENSBTAT00000002872
C2962234	ENST00000528912	scaffold24274	ENSMUST00000068904	C2919583	ENSECAT00000014202	CL2695Contig1	ENSCAFT00000005128	scaffold20726	ENSBTAT00000001446
scaffold6848	ENST00000306829	scaffold21630	ENSMUST00000098004	CL2036Contig1	ENSECAT00000011153	C2950331	ENSCAFT00000032204	C2906881	ENSBTAT00000064817
scaffold17929	ENST00000415050	C2898852	ENSMUST00000032180	C2990307	ENSECAT00000013528	C2903026	ENSCAFT00000001331	C2756107	ENSBTAT00000039582
scaffold16674	ENST00000389975	C2910958	ENSMUST00000107362	C2942577	ENSECAT00000012564	CL3080Contig1	ENSCAFT00000003399	C2919583	ENSBTAT00000019451
C2929691	ENST00000541311	scaffold12615	ENSMUST00000141094	C2976003	ENSECAT00000005867	scaffold20726	ENSCAFT00000038876	CL2036Contig1	ENSBTAT00000048949
C2859688	ENST00000470922	C2961820	ENSMUST00000130755	CL110Contig1	ENSECAT00000011324	C2919583	ENSCAFT00000002371	C2990307	ENSBTAT00000019695
scaffold13587	ENST00000544596	scaffold17610	ENSMUST00000106349	C2956996	ENSECAT00000012265	CL2036Contig1	ENSCAFT00000000324	C2942577	ENSBTAT00000007798
scaffold20906	ENST00000358022	C2780953	ENSMUST00000152736	C2963460	ENSECAT00000019053	C2990307	ENSCAFT00000023163	C2976003	ENSBTAT00000000502
scaffold2473	ENST00000310991	CL2695Contig1	ENSMUST00000163483	scaffold4662	ENSECAT00000013859	C2942577	ENSCAFT00000015890	CL110Contig1	ENSBTAT00000002823
scaffold4181	ENST00000372930	C2950331	ENSMUST00000069058	scaffold24535	ENSECAT00000009742	C2839488	ENSCAFT00000021068	C2956996	ENSBTAT00000024926
C2911586	ENST00000461123	CL3080Contig1	ENSMUST00000021920	C2991993	ENSECAT00000016078	C2976003	ENSCAFT00000017118	C2963460	ENSBTAT00000013156
C2935871	ENST00000309007	scaffold20726	ENSMUST00000112266	scaffold19544	ENSECAT00000007369	CL110Contig1	ENSCAFT00000013391	scaffold4662	ENSBTAT00000023710
CL1331Contig1	ENST00000299084	C2906881	ENSMUST00000172086	contig03362	ENSECAT00000015264	C2956996	ENSCAFT00000025606	scaffold24535	ENSBTAT00000015973
C2922825	ENST00000548972	C2919583	ENSMUST00000059045	scaffold9948	ENSECAT00000018287	C2963460	ENSCAFT00000001952	C2991993	ENSBTAT00000032575
contig04174	ENST00000246069	CL2036Contig1	ENSMUST00000025357	C2948523	ENSECAT00000011373	scaffold4662	ENSCAFT00000019250	scaffold19544	ENSBTAT00000028107
scaffold16819	ENST00000392865	C2990307	ENSMUST00000038676	CL2443Contig1	ENSECAT00000025178	scaffold24535	ENSCAFT00000030068	contig03362	ENSBTAT00000029844
C2967540	ENST00000545962	C2942577	ENSMUST00000111999	C2966498	ENSECAT00000011944	C2991993	ENSCAFT00000031850	scaffold9948	ENSBTAT00000038232
C2882740	ENST00000533539	C2976003	ENSMUST00000040721	scaffold16157	ENSECAT00000015437	C2934727	ENSCAFT00000001506	C2948523	ENSBTAT00000027868
scaffold22719	ENST00000448097	CL110Contig1	ENSMUST00000110918	contig06550	ENSECAT00000009704	scaffold19544	ENSCAFT00000025245	CL2443Contig1	ENSBTAT00000026452
C2959630	ENST00000344720	C2956996	ENSMUST00000105785	contig05272	ENSECAT00000017337	contig03362	ENSCAFT00000013353	C2966498	ENSBTAT00000025061
C2765575	ENST00000439031	C2877990	ENSMUST00000085565	C2975549	ENSECAT00000023703	C2948523	ENSCAFT00000023180	contig06550	ENSBTAT00000033040
CL912Contig1	ENST00000336112	scaffold19544	ENSMUST00000045924	scaffold23120	ENSECAT00000024561	CL2443Contig1	ENSCAFT00000012201	contig05272	ENSBTAT00000046840
C2870958	ENST00000478155	contig03362	ENSMUST00000122128	CL769Contig1	ENSECAT00000002659	C2966498	ENSCAFT00000006916	C2975549	ENSBTAT00000004789
C2812290	ENST00000532817	scaffold9948	ENSMUST00000079553	contig06136	ENSECAT00000025681	contig06550	ENSCAFT00000012315	CL769Contig1	ENSBTAT00000026033
CL556Contig1	ENST00000435970	C2948523	ENSMUST00000075666	C2927499	ENSECAT00000012142	contig05272	ENSCAFT00000011503	contig06136	ENSBTAT00000013146
C2992255	ENST00000537408	CL2443Contig1	ENSMUST00000048457	contig00379	ENSECAT00000010478	C2975549	ENSCAFT00000026103	C2927499	ENSBTAT00000013734
scaffold4723	ENST00000528931	C2966498	ENSMUST00000022497	C2980989	ENSECAT00000008613	CL769Contig1	ENSCAFT00000025971	C2980989	ENSBTAT00000009974
C2910046	ENST00000417150	contig06550	ENSMUST00000059983	contig02839	ENSECAT00000023624	C2927499	ENSCAFT00000024628	contig02839	ENSBTAT00000022588
C2987727	ENST00000536441	contig05272	ENSMUST00000022543	contig00234	ENSECAT00000021173	C2980989	ENSCAFT00000028718	contig00234	ENSBTAT00000003519
C2903018	ENST00000441740	C2975549	ENSMUST00000131717	C2796673	ENSECAT00000025733	contig02839	ENSCAFT00000028651	C2796673	ENSBTAT00000002276
C2820472	ENST00000436226	CL769Contig1	ENSMUST00000051431	C2919657	ENSECAT00000022531	contig00234	ENSCAFT00000019320	C2919657	ENSBTAT00000010532
C2858944	ENST00000457657	C2927499	ENSMUST00000078528	C2934377	ENSECAT00000015034	C2796673	ENSCAFT00000022389	C2934377	ENSBTAT00000006547
CL3072Contig1	ENST00000260508	C2980989	ENSMUST00000018644	scaffold25177	ENSECAT00000014923	C2919657	ENSCAFT00000029334	scaffold25177	ENSBTAT00000007200
scaffold29622	ENST00000299206	C2901444	ENSMUST00000170662	C2841910	ENSECAT00000024563	scaffold25177	ENSCAFT00000005670	C2841910	ENSBTAT00000061350
contig04157	ENST00000414387	contig02839	ENSMUST00000034832	C2780061	ENSECAT00000007736	C2841910	ENSCAFT00000016201	C2780061	ENSBTAT00000020297
C2981991	ENST00000315273	contig00234	ENSMUST00000002397	scaffold25000	ENSECAT00000000961	scaffold25000	ENSCAFT00000027731	C2950023	ENSBTAT00000011993
C2943839	ENST00000380741	C2796673	ENSMUST00000135513	C2947007	ENSECAT00000007646	C2947007	ENSCAFT00000025865	C2915945	ENSBTAT00000035455
CL273Contig1	ENST00000368635	C2919657	ENSMUST00000091246	C2970543	ENSECAT00000021709	C2970543	ENSCAFT00000006199	scaffold17648	ENSBTAT00000045202
scaffold12608	ENST00000543373	scaffold8639	ENSMUST00000053594	C2972417	ENSECAT00000025107	C2972417	ENSCAFT00000009345	scaffold25000	ENSBTAT00000023260
C2773321	ENST00000329214	scaffold25177	ENSMUST00000131341	scaffold20298	ENSECAT00000007078	scaffold20298	ENSCAFT00000024963	C2947007	ENSBTAT00000014617
C2887978	ENST00000222567	scaffold25000	ENSMUST00000049788	C2973045	ENSECAT00000010521	C2973045	ENSCAFT00000030054	C2970543	ENSBTAT00000060987
C2950379	ENST00000329073	C2947007	ENSMUST00000103141	C2982215	ENSECAT00000025807	C2982215	ENSCAFT00000016098	C2972417	ENSBTAT00000007471
contig06096	ENST00000009589	scaffold20298	ENSMUST00000077136	CL543Contig1	ENSECAT00000025403	CL543Contig1	ENSCAFT00000013417	scaffold20298	ENSBTAT00000008579
contig01193	ENST00000398654	C2973045	ENSMUST00000169586	scaffold14705	ENSECAT00000022386	C2963554	ENSCAFT00000002267	C2982215	ENSBTAT00000061619
C2974653	ENST00000267838	C2982215	ENSMUST00000026254	CL2492Contig1	ENSECAT00000029021	CL2492Contig1	ENSCAFT00000008377	CL543Contig1	ENSBTAT00000020272
C2879060	ENST00000367825	CL543Contig1	ENSMUST00000111128	C2944835	ENSECAT00000008851	C2944835	ENSCAFT00000026693	scaffold14705	ENSBTAT00000018681
scaffold16495	ENST00000510467	C2921359	ENSMUST00000139362	C2759603	ENSECAT00000022270	C2759603	ENSCAFT00000017278	CL2492Contig1	ENSBTAT00000052101
C2751687	ENST00000425414	C2963554	ENSMUST00000156065	C2982081	ENSECAT00000013227	C2923783	ENSCAFT00000013700	C2944835	ENSBTAT00000016223
C2986433	ENST00000282356	CL2492Contig1	ENSMUST00000033020	C2923783	ENSECAT00000020829	scaffold28441	ENSCAFT00000002535	C2759603	ENSBTAT00000019129
C2778745	ENST00000276935	C2944835	ENSMUST00000169222	scaffold28441	ENSECAT00000022740	contig03505	ENSCAFT00000017194	scaffold27019	ENSBTAT00000065796
contig00902	ENST00000554351	C2759603	ENSMUST00000132719	contig03505	ENSECAT00000010259	C2821626	ENSCAFT00000002410	C2982081	ENSBTAT00000026613
scaffold2763	ENST00000259939	scaffold27019	ENSMUST00000163241	C2821626	ENSECAT00000024253	scaffold3956	ENSCAFT00000031787	C2923783	ENSBTAT00000016131
scaffold29672	ENST00000411696	C2982081	ENSMUST00000020969	scaffold3956	ENSECAT00000022486	CL2530Contig1	ENSCAFT00000019449	scaffold28441	ENSBTAT00000013326
C2879436	ENST00000546331	C2923783	ENSMUST00000168962	CL2530Contig1	ENSECAT00000026738	C2915097	ENSCAFT00000024283	contig03505	ENSBTAT00000003277
scaffold12888	ENST00000450267	C2780073	ENSMUST00000139410	C2993209	ENSECAT00000018230	C2993209	ENSCAFT00000031567	C2821626	ENSBTAT00000037985
C2760849	ENST00000435246	scaffold28441	ENSMUST00000024783	C2881476	ENSECAT00000026497	contig02986	ENSCAFT00000035962	CL2530Contig1	ENSBTAT00000028079
scaffold3167	ENST00000377638	contig03505	ENSMUST00000171974	C2956630	ENSECAT00000012631	C2956630	ENSCAFT00000021018	C2915097	ENSBTAT00000063610
C2925917	ENST00000341056	C2891644	ENSMUST00000106891	C2850760	ENSECAT00000020669	scaffold2263	ENSCAFT00000025289	C2881476	ENSBTAT00000001575
contig02611	ENST00000393001	C2821626	ENSMUST00000100484	scaffold2263	ENSECAT00000009480	C2989961	ENSCAFT00000023505	contig02986	ENSBTAT00000022636
C2765609	ENST00000557425	scaffold3956	ENSMUST00000034302	C2989961	ENSECAT00000006480	C2945271	ENSCAFT00000009210	C2956630	ENSBTAT00000037298
C2991411	ENST00000265562	CL2530Contig1	ENSMUST00000111803	C2945271	ENSECAT00000008159	C2993247	ENSCAFT00000008455	C2850760	ENSBTAT00000066209
C2984443	ENST00000418530	C2881476	ENSMUST00000022082	C2993247	ENSECAT00000021068	contig03645	ENSCAFT00000004691	scaffold2263	ENSBTAT00000056161
C2987047	ENST00000480523	contig02986	ENSMUST00000132734	C2920239	ENSECAT00000019505	C2938151	ENSCAFT00000031694	C2989961	ENSBTAT00000065335
C2971193	ENST00000160740	C2956630	ENSMUST00000000940	contig03645	ENSECAT00000025721	C2981885	ENSCAFT00000011898	C2945271	ENSBTAT00000001166
C2992737	ENST00000537388	scaffold2263	ENSMUST00000115744	C2981885	ENSECAT00000013112	C2936097	ENSCAFT00000020558	C2993247	ENSBTAT00000001716
C2820558	ENST00000412725	C2989961	ENSMUST00000046937	C2936097	ENSECAT00000018934	scaffold13068	ENSCAFT00000009430	contig03645	ENSBTAT00000000902
contig00665	ENST00000373701	C2929359	ENSMUST00000143056	scaffold13068	ENSECAT00000020134	C2992973	ENSCAFT00000017338	C2938151	ENSBTAT00000021393
scaffold8153	ENST00000452898	C2945271	ENSMUST00000144128	scaffold19624	ENSECAT00000019754	scaffold7730	ENSCAFT00000029286	C2981885	ENSBTAT00000005154
CL2540Contig1	ENST00000366960	C2993247	ENSMUST00000165205	C2992973	ENSECAT00000025051	CL2475Contig1	ENSCAFT00000017260	C2936097	ENSBTAT00000004034
CL2338Contig1	ENST00000422285	C2920239	ENSMUST00000041726	C2820756	ENSECAT00000017116	C2985137	ENSCAFT00000010538	scaffold13068	ENSBTAT00000014120
scaffold22774	ENST00000222726	contig03645	ENSMUST00000070064	CL2475Contig1	ENSECAT00000008217	scaffold6848	ENSCAFT00000026798	scaffold19624	ENSBTAT00000026449
C2949009	ENST00000374449	C2938151	ENSMUST00000034277	C2985137	ENSECAT00000009637	scaffold17929	ENSCAFT00000027881	C2992973	ENSBTAT00000006073
C2773841	ENST00000449524	C2981885	ENSMUST00000000895	scaffold6848	ENSECAT00000023476	scaffold16674	ENSCAFT00000009573	scaffold10514	ENSBTAT00000032952
scaffold6408	ENST00000409045	scaffold13068	ENSMUST00000038374	scaffold17929	ENSECAT00000004949	C2929691	ENSCAFT00000016414	CL2475Contig1	ENSBTAT00000003563
C2907659	ENST00000293695	scaffold19624	ENSMUST00000173658	scaffold16674	ENSECAT00000004661	scaffold13587	ENSCAFT00000005349	C2985137	ENSBTAT00000065506
C2903068	ENST00000218348	C2992973	ENSMUST00000036208	C2929691	ENSECAT00000016279	C2797585	ENSCAFT00000005004	C2962234	ENSBTAT00000049643
C2906643	ENST00000542582	scaffold10514	ENSMUST00000076505	scaffold13587	ENSECAT00000018406	C2953888	ENSCAFT00000020895	scaffold6848	ENSBTAT00000061376
scaffold7043	ENST00000376199	CL2475Contig1	ENSMUST00000043961	C2797585	ENSECAT00000000880	scaffold2473	ENSCAFT00000030496	scaffold17929	ENSBTAT00000045223
contig03467	ENST00000264151	C2985137	ENSMUST00000141804	C2953888	ENSECAT00000024707	CL2997Contig1	ENSCAFT00000015288	scaffold16674	ENSBTAT00000034836
C2897610	ENST00000540444	scaffold6848	ENSMUST00000034771	CL2223Contig1	ENSECAT00000017341	scaffold4181	ENSCAFT00000027874	C2929691	ENSBTAT00000015993
scaffold8431	ENST00000414705	scaffold17929	ENSMUST00000057416	scaffold2473	ENSECAT00000022866	C2841712	ENSCAFT00000023391	scaffold20906	ENSBTAT00000011273
scaffold3791	ENST00000286653	scaffold16674	ENSMUST00000024880	CL2997Contig1	ENSECAT00000022766	scaffold5178	ENSCAFT00000006114	CL2223Contig1	ENSBTAT00000000080
C2763101	ENST00000324871	C2929691	ENSMUST00000025585	scaffold4181	ENSECAT00000005140	CL1331Contig1	ENSCAFT00000013709	scaffold2473	ENSBTAT00000034075
CL1883Contig1	ENST00000296411	C2930219	ENSMUST00000163210	C2841712	ENSECAT00000021787	scaffold28810	ENSCAFT00000031369	CL2997Contig1	ENSBTAT00000017908
scaffold23310	ENST00000382161	C2859688	ENSMUST00000129270	scaffold5178	ENSECAT00000025970	C2922825	ENSCAFT00000014296	scaffold4181	ENSBTAT00000028319
C2849760	ENST00000541217	C2827206	ENSMUST00000142217	CL1331Contig1	ENSECAT00000008836	contig04174	ENSCAFT00000008828	C2841712	ENSBTAT00000013943
scaffold56	ENST00000424047	C2953888	ENSMUST00000000317	scaffold28810	ENSECAT00000020651	C2761851	ENSCAFT00000039229	scaffold5178	ENSBTAT00000061229
C2886884	ENST00000533627	scaffold20906	ENSMUST00000066774	C2922825	ENSECAT00000010400	scaffold16819	ENSCAFT00000037378	CL1331Contig1	ENSBTAT00000046117
C2840374	ENST00000535922	scaffold20339	ENSMUST00000145493	contig04174	ENSECAT00000021304	C2967540	ENSCAFT00000024019	scaffold28810	ENSBTAT00000061269
C2969016	ENST00000539176	C2876480	ENSMUST00000061491	scaffold16819	ENSECAT00000025288	CL1379Contig1	ENSCAFT00000006518	C2922825	ENSBTAT00000022254
C2897432	ENST00000554300	scaffold2473	ENSMUST00000145796	scaffold30125	ENSECAT00000010397	scaffold22719	ENSCAFT00000026627	contig04174	ENSBTAT00000020512
C2837728	ENST00000490973	CL2997Contig1	ENSMUST00000099705	C2967540	ENSECAT00000019468	C2959630	ENSCAFT00000032462	scaffold16819	ENSBTAT00000003425
CL1312Contig1	ENST00000321265	scaffold4181	ENSMUST00000037687	CL1379Contig1	ENSECAT00000011176	C2885052	ENSCAFT00000014420	scaffold30125	ENSBTAT00000030236
scaffold11916	ENST00000233946	C2910478	ENSMUST00000108100	scaffold15234	ENSECAT00000026293	C2765575	ENSCAFT00000014443	C2967540	ENSBTAT00000019603
C2931225	ENST00000497465	C2841712	ENSMUST00000155677	scaffold22719	ENSECAT00000010162	contig04231	ENSCAFT00000036761	CL1379Contig1	ENSBTAT00000061045
CL98Contig1	ENST00000278612	scaffold5178	ENSMUST00000146125	C2959630	ENSECAT00000013700	CL912Contig1	ENSCAFT00000006807	scaffold22719	ENSBTAT00000063022
scaffold8052	ENST00000484530	CL1331Contig1	ENSMUST00000028829	C2885052	ENSECAT00000021711	CL1563Contig1	ENSCAFT00000029479	C2959630	ENSBTAT00000023151
C2771919	ENST00000481878	scaffold28810	ENSMUST00000084117	C2765575	ENSECAT00000013095	contig05185	ENSCAFT00000014475	C2885052	ENSBTAT00000000578
CL76Contig1	ENST00000279907	C2922825	ENSMUST00000156722	contig04231	ENSECAT00000012636	CL710Contig1	ENSCAFT00000027071	C2765575	ENSBTAT00000007549
C2794225	ENST00000251412	contig04174	ENSMUST00000103172	CL912Contig1	ENSECAT00000011312	C2812290	ENSCAFT00000004113	contig04231	ENSBTAT00000001087
C2908872	ENST00000396350	scaffold16819	ENSMUST00000134144	contig05185	ENSECAT00000019579	CL556Contig1	ENSCAFT00000006350	CL912Contig1	ENSBTAT00000026618
scaffold7305	ENST00000434748	scaffold30125	ENSMUST00000025646	CL710Contig1	ENSECAT00000026654	contig05734	ENSCAFT00000034820	contig05185	ENSBTAT00000048928
CL194Contig1	ENST00000316848	C2967540	ENSMUST00000043848	CL556Contig1	ENSECAT00000028978	C2989741	ENSCAFT00000029495	CL710Contig1	ENSBTAT00000019269
C2896486	ENST00000296443	CL1379Contig1	ENSMUST00000171854	C2989741	ENSECAT00000020795	scaffold22258	ENSCAFT00000002334	C2812290	ENSBTAT00000003267
CL1986Contig1	ENST00000375571	scaffold24504	ENSMUST00000173966	scaffold22258	ENSECAT00000014507	C2992255	ENSCAFT00000022360	CL556Contig1	ENSBTAT00000060948
CL1357Contig1	ENST00000269122	scaffold22719	ENSMUST00000094077	C2992255	ENSECAT00000022165	contig05484	ENSCAFT00000039321	contig05734	ENSBTAT00000060571
C2961632	ENST00000474359	C2959630	ENSMUST00000045262	contig05484	ENSECAT00000023040	C2967328	ENSCAFT00000016267	C2989741	ENSBTAT00000038149
C2823626	ENST00000441714	C2885052	ENSMUST00000064200	scaffold29846	ENSECAT00000011072	CL2376Contig1	ENSCAFT00000030303	scaffold22258	ENSBTAT00000008480
C2989605	ENST00000535839	C2765575	ENSMUST00000031262	C2967328	ENSECAT00000015666	scaffold4723	ENSCAFT00000012580	C2992255	ENSBTAT00000010687
C2865234	ENST00000314965	contig04231	ENSMUST00000146150	CL2376Contig1	ENSECAT00000017450	C2910046	ENSCAFT00000023769	contig05484	ENSBTAT00000047212
contig04865	ENST00000264335	CL912Contig1	ENSMUST00000111215	scaffold4723	ENSECAT00000025206	C2987727	ENSCAFT00000006612	C2967328	ENSBTAT00000024101
scaffold29178	ENST00000497920	CL1563Contig1	ENSMUST00000124458	C2910046	ENSECAT00000019817	C2903018	ENSCAFT00000006678	CL2376Contig1	ENSBTAT00000043246
scaffold10957	ENST00000301599	contig05185	ENSMUST00000015941	C2987727	ENSECAT00000019087	scaffold10214	ENSCAFT00000028043	scaffold4723	ENSBTAT00000046258
C2778397	ENST00000371001	CL710Contig1	ENSMUST00000117083	C2903018	ENSECAT00000018088	C2877260	ENSCAFT00000021378	C2910046	ENSBTAT00000026785
C2772727	ENST00000531146	C2812290	ENSMUST00000094897	scaffold10214	ENSECAT00000008856	C2858944	ENSCAFT00000018142	C2987727	ENSBTAT00000005267
contig00495	ENST00000374607	CL556Contig1	ENSMUST00000164763	C2877260	ENSECAT00000010587	C2851132	ENSCAFT00000029278	C2903018	ENSBTAT00000009013
C2987093	ENST00000376747	contig05734	ENSMUST00000082392	C2858944	ENSECAT00000022804	CL3072Contig1	ENSCAFT00000032186	scaffold10214	ENSBTAT00000015358
contig01529	ENST00000524463	C2989741	ENSMUST00000115967	C2953694	ENSECAT00000024452	scaffold29622	ENSCAFT00000015739	C2877260	ENSBTAT00000004835
scaffold710	ENST00000262525	scaffold22258	ENSMUST00000041587	C2851132	ENSECAT00000009938	C2946167	ENSCAFT00000027021	C2858944	ENSBTAT00000015372
C2976187	ENST00000371883	C2992255	ENSMUST00000112523	CL3072Contig1	ENSECAT00000025669	C2899928	ENSCAFT00000038192	C2958878	ENSBTAT00000055332
C2780165	ENST00000280979	contig05484	ENSMUST00000115152	scaffold29622	ENSECAT00000016223	scaffold5560	ENSCAFT00000027374	C2953694	ENSBTAT00000021581
scaffold30049	ENST00000331010	C2967328	ENSMUST00000067268	C2946167	ENSECAT00000024756	C2973371	ENSCAFT00000038372	C2851132	ENSBTAT00000063557
C2888364	ENST00000446033	CL2376Contig1	ENSMUST00000139560	C2899928	ENSECAT00000015748	scaffold25276	ENSCAFT00000010712	CL3072Contig1	ENSBTAT00000000643
scaffold27031	ENST00000444059	scaffold4723	ENSMUST00000050149	scaffold5560	ENSECAT00000012076	CL2818Contig1	ENSCAFT00000014983	scaffold29622	ENSBTAT00000004653
C2991951	ENST00000398075	C2910046	ENSMUST00000005431	C2973371	ENSECAT00000024407	C2989189	ENSCAFT00000025713	C2946167	ENSBTAT00000028386
CL1002Contig1	ENST00000371733	C2987727	ENSMUST00000034507	scaffold25276	ENSECAT00000026634	C2981991	ENSCAFT00000005404	scaffold5560	ENSBTAT00000055443
C2835290	ENST00000417345	C2903018	ENSMUST00000002495	CL2818Contig1	ENSECAT00000018654	C2943839	ENSCAFT00000012477	C2973371	ENSBTAT00000061457
scaffold14225	ENST00000380903	scaffold10214	ENSMUST00000116081	C2989189	ENSECAT00000022171	scaffold12608	ENSCAFT00000024229	scaffold25276	ENSBTAT00000001199
CL1544Contig1	ENST00000542799	C2877260	ENSMUST00000025885	C2981991	ENSECAT00000026291	scaffold11911	ENSCAFT00000029624	CL2818Contig1	ENSBTAT00000037186
C2862240	ENST00000438118	C2858944	ENSMUST00000134808	C2943839	ENSECAT00000016268	scaffold19561	ENSCAFT00000029900	C2989189	ENSBTAT00000055483
scaffold1778	ENST00000556732	C2958878	ENSMUST00000112132	scaffold12608	ENSECAT00000014789	C2773321	ENSCAFT00000038251	C2981991	ENSBTAT00000003007
CL2511Contig1	ENST00000456092	CL3072Contig1	ENSMUST00000106218	scaffold11911	ENSECAT00000021828	C2887978	ENSCAFT00000003964	C2943839	ENSBTAT00000007547
CL443Contig1	ENST00000381854	C2946167	ENSMUST00000040418	scaffold19561	ENSECAT00000015407	C2950379	ENSCAFT00000010222	CL273Contig1	ENSBTAT00000002691
scaffold9199	ENST00000442561	scaffold5560	ENSMUST00000167574	C2773321	ENSECAT00000029152	C2965160	ENSCAFT00000004782	scaffold12608	ENSBTAT00000018252
scaffold20878	ENST00000447098	C2973371	ENSMUST00000110974	C2887978	ENSECAT00000015196	scaffold12598	ENSCAFT00000027538	scaffold19561	ENSBTAT00000017950
C2982633	ENST00000405693	scaffold25276	ENSMUST00000035155	C2950379	ENSECAT00000020160	contig06096	ENSCAFT00000011301	C2773321	ENSBTAT00000034734
C2865050	ENST00000426876	CL2818Contig1	ENSMUST00000029865	contig02423	ENSECAT00000009875	contig01193	ENSCAFT00000027912	C2887978	ENSBTAT00000047621
contig03161	ENST00000055682	C2989189	ENSMUST00000105782	scaffold12598	ENSECAT00000018341	C2781167	ENSCAFT00000007668	C2950379	ENSBTAT00000022893
CL1695Contig1	ENST00000370641	C2981991	ENSMUST00000050990	contig06096	ENSECAT00000012889	CL2394Contig1	ENSCAFT00000003628	contig02423	ENSBTAT00000031066
scaffold26780	ENST00000374232	C2943839	ENSMUST00000022147	scaffold7269	ENSECAT00000013751	C2776919	ENSCAFT00000030281	scaffold12598	ENSBTAT00000021739
CL2246Contig1	ENST00000414019	CL273Contig1	ENSMUST00000092584	contig01193	ENSECAT00000004441	C2943317	ENSCAFT00000001051	contig06096	ENSBTAT00000025484
scaffold27960	ENST00000526308	scaffold12608	ENSMUST00000030973	C2781167	ENSECAT00000010241	C2974653	ENSCAFT00000024586	contig01193	ENSBTAT00000010308
C2921143	ENST00000472246	scaffold19561	ENSMUST00000166833	CL2394Contig1	ENSECAT00000025180	C2879060	ENSCAFT00000024289	CL2394Contig1	ENSBTAT00000012910
scaffold13622	ENST00000361671	C2857294	ENSMUST00000132255	C2943317	ENSECAT00000023901	scaffold16495	ENSCAFT00000001935	C2943317	ENSBTAT00000007339
C2762993	ENST00000487451	C2773321	ENSMUST00000145702	C2974653	ENSECAT00000017027	scaffold29109	ENSCAFT00000023625	C2974653	ENSBTAT00000023518
scaffold16525	ENST00000441476	C2887978	ENSMUST00000020877	C2879060	ENSECAT00000024115	C2751687	ENSCAFT00000030947	C2879060	ENSBTAT00000057251
C2988443	ENST00000480336	C2965160	ENSMUST00000064089	scaffold16495	ENSECAT00000016163	scaffold27149	ENSCAFT00000025028	scaffold16495	ENSBTAT00000013281
CL651Contig1	ENST00000535312	scaffold12598	ENSMUST00000060441	scaffold29109	ENSECAT00000000209	C2993253	ENSCAFT00000010309	scaffold29109	ENSBTAT00000004967
C2975585	ENST00000319670	contig06096	ENSMUST00000138502	C2751687	ENSECAT00000017991	C2986433	ENSCAFT00000011821	C2751687	ENSBTAT00000023446
CL2328Contig1	ENST00000261489	scaffold7269	ENSMUST00000005711	scaffold27149	ENSECAT00000000206	scaffold12354	ENSCAFT00000025813	scaffold27149	ENSBTAT00000021425
C2812070	ENST00000538532	contig01193	ENSMUST00000168882	C2993253	ENSECAT00000016282	contig00902	ENSCAFT00000013127	C2993253	ENSBTAT00000001311
scaffold15218	ENST00000442628	CL2394Contig1	ENSMUST00000002640	C2986433	ENSECAT00000017572	scaffold2763	ENSCAFT00000016184	C2986433	ENSBTAT00000050151
CL383Contig1	ENST00000445275	scaffold15835	ENSMUST00000095180	C2858338	ENSECAT00000009909	C2819034	ENSCAFT00000011173	C2858338	ENSBTAT00000014374
C2978641	ENST00000340247	C2943317	ENSMUST00000046022	scaffold12354	ENSECAT00000016434	scaffold29672	ENSCAFT00000023593	scaffold12354	ENSBTAT00000023642
scaffold8737	ENST00000543576	C2974653	ENSMUST00000034702	contig00902	ENSECAT00000026361	scaffold18129	ENSCAFT00000006594	contig00902	ENSBTAT00000039933
C2886038	ENST00000487269	scaffold16495	ENSMUST00000043484	scaffold2763	ENSECAT00000002824	C2879436	ENSCAFT00000020388	scaffold2763	ENSBTAT00000011931
C2936455	ENST00000452740	scaffold29109	ENSMUST00000113732	C2819034	ENSECAT00000018391	C2953710	ENSCAFT00000002935	C2819034	ENSBTAT00000017725
C2850528	ENST00000496358	C2849092	ENSMUST00000167979	scaffold29672	ENSECAT00000018824	C2850984	ENSCAFT00000027394	scaffold29672	ENSBTAT00000044020
scaffold16746	ENST00000553441	scaffold27149	ENSMUST00000033486	scaffold18129	ENSECAT00000008864	scaffold28504	ENSCAFT00000002028	scaffold18129	ENSBTAT00000038996
scaffold17113	ENST00000269209	C2993253	ENSMUST00000044620	C2879436	ENSECAT00000014981	scaffold3167	ENSCAFT00000022930	C2879436	ENSBTAT00000002817
CL115Contig1	ENST00000394894	C2986433	ENSMUST00000042868	C2953710	ENSECAT00000020566	C2952898	ENSCAFT00000005806	C2953710	ENSBTAT00000000356
C2958992	ENST00000216468	C2778745	ENSMUST00000166319	C2850984	ENSECAT00000003070	C2925917	ENSCAFT00000005264	scaffold5061	ENSBTAT00000024853
scaffold12752	ENST00000264126	scaffold12354	ENSMUST00000140804	scaffold28504	ENSECAT00000023738	CL22Contig1	ENSCAFT00000025260	C2850984	ENSBTAT00000011278
contig04628	ENST00000507416	contig00902	ENSMUST00000049055	CL22Contig1	ENSECAT00000011853	scaffold24942	ENSCAFT00000020522	scaffold28504	ENSBTAT00000036152
contig02341	ENST00000326448	scaffold2763	ENSMUST00000110111	scaffold24942	ENSECAT00000017427	contig02611	ENSCAFT00000006910	scaffold3167	ENSBTAT00000053585
C2885284	ENST00000379045	C2819034	ENSMUST00000140482	contig02611	ENSECAT00000024724	C2959838	ENSCAFT00000010444	C2925917	ENSBTAT00000039193
C2961452	ENST00000422018	C2873432	ENSMUST00000036333	C2777155	ENSECAT00000021055	C2777155	ENSCAFT00000037485	CL22Contig1	ENSBTAT00000018538
C2965616	ENST00000510525	scaffold29672	ENSMUST00000113739	C2991411	ENSECAT00000017855	scaffold587	ENSCAFT00000008693	scaffold24942	ENSBTAT00000012611
contig04082	ENST00000469520	scaffold18129	ENSMUST00000117593	scaffold587	ENSECAT00000011854	C2984443	ENSCAFT00000005342	C2991411	ENSBTAT00000003600
C2963210	ENST00000408925	C2879436	ENSMUST00000119610	C2984443	ENSECAT00000021337	C2935767	ENSCAFT00000001294	scaffold587	ENSBTAT00000001564
CL955Contig1	ENST00000317168	C2953710	ENSMUST00000066129	C2935767	ENSECAT00000026139	C2987047	ENSCAFT00000018292	C2984443	ENSBTAT00000061437
C2944015	ENST00000336509	scaffold5061	ENSMUST00000075141	C2987047	ENSECAT00000012603	contig03583	ENSCAFT00000015232	C2935767	ENSBTAT00000020501
C2894656	ENST00000376862	scaffold28504	ENSMUST00000002327	contig03583	ENSECAT00000010325	C2976277	ENSCAFT00000028327	C2987047	ENSBTAT00000008658
C2801908	ENST00000551676	C2915637	ENSMUST00000133048	C2971193	ENSECAT00000011885	C2992737	ENSCAFT00000015670	scaffold6699	ENSBTAT00000064149
C2787817	ENST00000280358	scaffold3167	ENSMUST00000113440	C2992737	ENSECAT00000002396	C2820558	ENSCAFT00000025353	contig03583	ENSBTAT00000017901
C2860922	ENST00000379378	C2925917	ENSMUST00000165249	C2820558	ENSECAT00000025250	contig00665	ENSCAFT00000027149	C2926129	ENSBTAT00000033967
scaffold4238	ENST00000274289	CL22Contig1	ENSMUST00000027768	scaffold8153	ENSECAT00000012340	scaffold8153	ENSCAFT00000012307	C2992737	ENSBTAT00000064601
scaffold10007	ENST00000396509	scaffold24942	ENSMUST00000170365	CL2540Contig1	ENSECAT00000023249	CL2540Contig1	ENSCAFT00000019734	C2820558	ENSBTAT00000030146
C2760885	ENST00000534681	contig02611	ENSMUST00000048298	scaffold21898	ENSECAT00000016355	scaffold21898	ENSCAFT00000015283	contig00665	ENSBTAT00000045447
CL2718Contig1	ENST00000247191	scaffold14945	ENSMUST00000139311	CL2338Contig1	ENSECAT00000004038	CL2338Contig1	ENSCAFT00000020698	scaffold8153	ENSBTAT00000044150
scaffold28127	ENST00000404072	C2777155	ENSMUST00000084732	C2774113	ENSECAT00000013394	scaffold22774	ENSCAFT00000004723	CL2540Contig1	ENSBTAT00000001565
C2787077	ENST00000473428	C2991411	ENSMUST00000040021	C2949009	ENSECAT00000025470	C2774113	ENSCAFT00000035375	scaffold21898	ENSBTAT00000024868
scaffold17319	ENST00000382085	scaffold587	ENSMUST00000006444	C2773841	ENSECAT00000025616	C2773841	ENSCAFT00000016772	CL2338Contig1	ENSBTAT00000057115
C2954508	ENST00000458211	C2984443	ENSMUST00000085537	scaffold6408	ENSECAT00000022405	scaffold6408	ENSCAFT00000021949	scaffold22774	ENSBTAT00000016196
scaffold28763	ENST00000233336	C2935767	ENSMUST00000018755	C2907659	ENSECAT00000012847	C2907659	ENSCAFT00000035980	C2774113	ENSBTAT00000028638
C2959126	ENST00000435205	C2987047	ENSMUST00000145708	C2903068	ENSECAT00000018394	C2903068	ENSCAFT00000023833	C2773841	ENSBTAT00000018242
scaffold662	ENST00000372705	C2884534	ENSMUST00000126955	C2935227	ENSECAT00000024761	C2935227	ENSCAFT00000000559	scaffold6408	ENSBTAT00000019160
CL895Contig1	ENST00000240185	contig03583	ENSMUST00000114444	C2906643	ENSECAT00000006417	C2960704	ENSCAFT00000031582	C2907659	ENSBTAT00000021575
scaffold16114	ENST00000500968	C2976277	ENSMUST00000046993	scaffold7043	ENSECAT00000024408	C2906643	ENSCAFT00000030028	C2903068	ENSBTAT00000055593
C2989445	ENST00000361786	C2971193	ENSMUST00000005578	C2906453	ENSECAT00000026969	scaffold7043	ENSCAFT00000025243	C2935227	ENSBTAT00000020781
CL923Contig1	ENST00000537751	C2926129	ENSMUST00000169241	C2897610	ENSECAT00000019221	contig03467	ENSCAFT00000014928	C2960704	ENSBTAT00000063052
C2964754	ENST00000409885	C2992737	ENSMUST00000059986	contig00885	ENSECAT00000024653	C2906453	ENSCAFT00000017387	C2906643	ENSBTAT00000036701
C2894848	ENST00000274335	C2820558	ENSMUST00000010807	scaffold8431	ENSECAT00000020322	C2897610	ENSCAFT00000003418	scaffold7043	ENSBTAT00000017660
C2981405	ENST00000407010	contig00665	ENSMUST00000147635	scaffold3791	ENSECAT00000023137	C2896582	ENSCAFT00000009342	contig03467	ENSBTAT00000016671
C2972261	ENST00000354870	scaffold8153	ENSMUST00000034984	CL803Contig1	ENSECAT00000019362	contig00885	ENSCAFT00000000496	C2906453	ENSBTAT00000017371
scaffold20895	ENST00000361156	CL2540Contig1	ENSMUST00000166488	C2763101	ENSECAT00000009295	scaffold8431	ENSCAFT00000018458	C2897610	ENSBTAT00000036631
C2980451	ENST00000283905	scaffold21898	ENSMUST00000113951	CL1883Contig1	ENSECAT00000018959	scaffold3791	ENSCAFT00000027060	contig00885	ENSBTAT00000037574
C2789377	ENST00000366892	CL2338Contig1	ENSMUST00000033662	scaffold23310	ENSECAT00000008434	CL803Contig1	ENSCAFT00000016295	scaffold8431	ENSBTAT00000024318
scaffold18066	ENST00000536120	scaffold22774	ENSMUST00000048794	scaffold12849	ENSECAT00000008534	C2763101	ENSCAFT00000000448	scaffold3791	ENSBTAT00000035678
scaffold10733	ENST00000267843	C2949009	ENSMUST00000097844	C2951321	ENSECAT00000015203	CL1883Contig1	ENSCAFT00000016381	CL803Contig1	ENSBTAT00000044672
C2988433	ENST00000523273	C2773841	ENSMUST00000074357	scaffold11936	ENSECAT00000008173	scaffold23310	ENSCAFT00000030046	C2763101	ENSBTAT00000022487
CL477Contig1	ENST00000441490	scaffold6408	ENSMUST00000152937	C2846916	ENSECAT00000025293	C2951321	ENSCAFT00000006263	CL1883Contig1	ENSBTAT00000021303
CL2267Contig1	ENST00000265343	C2907659	ENSMUST00000170296	C2849760	ENSECAT00000025026	scaffold11936	ENSCAFT00000001906	C2951321	ENSBTAT00000025652
scaffold28400	ENST00000332843	C2935227	ENSMUST00000026902	scaffold56	ENSECAT00000004178	C2846916	ENSCAFT00000031937	scaffold11936	ENSBTAT00000027486
C2948739	ENST00000434667	C2906643	ENSMUST00000165551	scaffold17488	ENSECAT00000020934	C2865368	ENSCAFT00000016944	C2846916	ENSBTAT00000006119
C2908896	ENST00000204549	scaffold7043	ENSMUST00000045566	scaffold14108	ENSECAT00000027145	C2849760	ENSCAFT00000000142	C2849760	ENSBTAT00000018777
C2791773	ENST00000484214	contig03467	ENSMUST00000114484	scaffold29804	ENSECAT00000017630	scaffold56	ENSCAFT00000037466	scaffold56	ENSBTAT00000064353
scaffold18369	ENST00000526474	C2897610	ENSMUST00000125509	C2951195	ENSECAT00000026621	scaffold17488	ENSCAFT00000018976	scaffold17488	ENSBTAT00000013692
scaffold13255	ENST00000431742	scaffold292	ENSMUST00000159948	C2969016	ENSECAT00000014021	C2758995	ENSCAFT00000031304	scaffold14108	ENSBTAT00000000158
contig03291	ENST00000371120	C2801330	ENSMUST00000109610	C2866456	ENSECAT00000010477	scaffold14108	ENSCAFT00000003138	scaffold29804	ENSBTAT00000007574
C2782335	ENST00000543440	contig00885	ENSMUST00000105259	CL1943Contig1	ENSECAT00000016734	scaffold29804	ENSCAFT00000008111	C2969016	ENSBTAT00000008359
C2906741	ENST00000322764	scaffold8431	ENSMUST00000099068	C2772163	ENSECAT00000008025	C2837782	ENSCAFT00000038671	C2866456	ENSBTAT00000039313
C2970215	ENST00000275532	C2887196	ENSMUST00000154812	C2890792	ENSECAT00000012489	C2969016	ENSCAFT00000017435	CL1943Contig1	ENSBTAT00000016514
scaffold29988	ENST00000427430	scaffold3791	ENSMUST00000040273	CL1312Contig1	ENSECAT00000022834	C2866456	ENSCAFT00000018990	C2772163	ENSBTAT00000026283
CL933Contig1	ENST00000368970	CL803Contig1	ENSMUST00000081631	C2893278	ENSECAT00000028846	CL1943Contig1	ENSCAFT00000008467	scaffold29519	ENSBTAT00000001284
C2984939	ENST00000305544	C2763101	ENSMUST00000120542	C2987567	ENSECAT00000008456	C2772163	ENSCAFT00000031428	C2890792	ENSBTAT00000003816
C2952360	ENST00000419417	CL1883Contig1	ENSMUST00000029804	scaffold11916	ENSECAT00000017645	C2890792	ENSCAFT00000017156	CL1312Contig1	ENSBTAT00000005789
scaffold19965	ENST00000379328	scaffold23310	ENSMUST00000170963	C2925541	ENSECAT00000019556	CL1312Contig1	ENSCAFT00000019458	C2905326	ENSBTAT00000022232
scaffold24563	ENST00000381191	C2951321	ENSMUST00000031977	scaffold23298	ENSECAT00000012164	C2893278	ENSCAFT00000012986	C2987567	ENSBTAT00000052571
C2779395	ENST00000396671	scaffold11936	ENSMUST00000039944	CL98Contig1	ENSECAT00000008687	scaffold11916	ENSCAFT00000003381	C2925541	ENSBTAT00000042654
CL608Contig1	ENST00000319432	C2846916	ENSMUST00000048044	C2950415	ENSECAT00000013998	C2925541	ENSCAFT00000009548	scaffold23298	ENSBTAT00000013662
CL2420Contig1	ENST00000543571	C2865368	ENSMUST00000129001	C2988957	ENSECAT00000019200	scaffold23298	ENSCAFT00000010687	CL98Contig1	ENSBTAT00000013589
C2924105	ENST00000334705	scaffold56	ENSMUST00000099609	scaffold23639	ENSECAT00000000334	CL98Contig1	ENSCAFT00000023074	C2909764	ENSBTAT00000012415
C2834526	ENST00000314118	C2886884	ENSMUST00000170966	C2948245	ENSECAT00000022154	C2950415	ENSCAFT00000023410	C2950415	ENSBTAT00000065425
scaffold10837	ENST00000541138	scaffold14108	ENSMUST00000101127	scaffold28263	ENSECAT00000012085	C2988957	ENSCAFT00000016424	C2988957	ENSBTAT00000017085
C2873782	ENST00000400064	scaffold29804	ENSMUST00000110795	C2771919	ENSECAT00000014906	scaffold23639	ENSCAFT00000031345	scaffold23639	ENSBTAT00000020034
scaffold11332	ENST00000280187	C2837782	ENSMUST00000058578	C2828064	ENSECAT00000011475	C2957278	ENSCAFT00000013315	C2957278	ENSBTAT00000015703
contig07074	ENST00000248566	C2866456	ENSMUST00000109132	CL76Contig1	ENSECAT00000004077	C2948245	ENSCAFT00000015534	C2948245	ENSBTAT00000050511
C2926323	ENST00000013070	CL3116Contig1	ENSMUST00000074322	C2794225	ENSECAT00000017226	scaffold28263	ENSCAFT00000005124	C2771919	ENSBTAT00000005078
C2982725	ENST00000222374	CL1943Contig1	ENSMUST00000015100	C2859320	ENSECAT00000012200	C2771919	ENSCAFT00000026928	C2866880	ENSBTAT00000029290
C2883738	ENST00000342216	C2772163	ENSMUST00000114020	C2760925	ENSECAT00000016470	C2866880	ENSCAFT00000000314	CL76Contig1	ENSBTAT00000007936
C2921633	ENST00000528632	scaffold29519	ENSMUST00000023759	C2984579	ENSECAT00000015846	CL76Contig1	ENSCAFT00000010792	C2794225	ENSBTAT00000064686
C2763801	ENST00000541204	C2890792	ENSMUST00000111298	C2908872	ENSECAT00000023497	C2794225	ENSCAFT00000038325	C2859320	ENSBTAT00000013607
scaffold27050	ENST00000353662	CL1312Contig1	ENSMUST00000030665	scaffold7688	ENSECAT00000014623	C2760925	ENSCAFT00000000622	C2760925	ENSBTAT00000028478
scaffold24397	ENST00000400018	C2893278	ENSMUST00000090302	CL194Contig1	ENSECAT00000020857	C2984579	ENSCAFT00000002070	C2984579	ENSBTAT00000002277
C2927471	ENST00000542085	C2931225	ENSMUST00000140752	C2896486	ENSECAT00000011071	C2908872	ENSCAFT00000004718	C2908872	ENSBTAT00000010700
C2775181	ENST00000547356	C2925541	ENSMUST00000145781	CL1986Contig1	ENSECAT00000010624	scaffold7688	ENSCAFT00000036365	scaffold7305	ENSBTAT00000056742
scaffold2639	ENST00000428311	scaffold23298	ENSMUST00000106008	scaffold23981	ENSECAT00000000777	CL194Contig1	ENSCAFT00000026253	CL194Contig1	ENSBTAT00000016444
C2811648	ENST00000526116	C2909764	ENSMUST00000001451	scaffold14271	ENSECAT00000001350	C2896486	ENSCAFT00000035338	C2896486	ENSBTAT00000011063
scaffold21677	ENST00000511125	C2950415	ENSMUST00000099944	CL2371Contig1	ENSECAT00000007413	CL1986Contig1	ENSCAFT00000011702	CL1986Contig1	ENSBTAT00000044474
C2975861	ENST00000356818	C2988957	ENSMUST00000077666	CL1357Contig1	ENSECAT00000021037	scaffold23981	ENSCAFT00000017051	scaffold23981	ENSBTAT00000026411
C2969729	ENST00000376588	scaffold23639	ENSMUST00000159016	C2968286	ENSECAT00000009744	scaffold14271	ENSCAFT00000012496	scaffold14271	ENSBTAT00000001202
scaffold29506	ENST00000231683	scaffold18154	ENSMUST00000156829	C2961632	ENSECAT00000021065	CL2371Contig1	ENSCAFT00000017444	CL2371Contig1	ENSBTAT00000061414
contig02721	ENST00000372759	C2948245	ENSMUST00000119131	C2823626	ENSECAT00000024319	CL1357Contig1	ENSCAFT00000028003	CL1357Contig1	ENSBTAT00000022210
contig04379	ENST00000434758	C2771919	ENSMUST00000149559	scaffold16975	ENSECAT00000025902	C2968286	ENSCAFT00000038065	C2968286	ENSBTAT00000030750
CL1364Contig1	ENST00000314595	C2866880	ENSMUST00000092665	contig05036	ENSECAT00000014469	C2961632	ENSCAFT00000000396	C2961632	ENSBTAT00000023967
C2862264	ENST00000311106	C2828064	ENSMUST00000156729	C2989605	ENSECAT00000013323	C2823626	ENSCAFT00000030547	C2823626	ENSBTAT00000027379
C2961066	ENST00000540638	CL76Contig1	ENSMUST00000020112	C2865234	ENSECAT00000008924	C2947193	ENSCAFT00000013373	scaffold29060	ENSBTAT00000027029
C2865242	ENST00000368487	C2794225	ENSMUST00000043654	contig04865	ENSECAT00000009892	scaffold29060	ENSCAFT00000017146	contig05036	ENSBTAT00000019134
C2865470	ENST00000246549	C2760925	ENSMUST00000063444	scaffold22770	ENSECAT00000007710	contig05036	ENSCAFT00000017014	C2989605	ENSBTAT00000026252
scaffold30374	ENST00000242059	C2984579	ENSMUST00000071703	scaffold23671	ENSECAT00000007517	C2989605	ENSCAFT00000004821	C2865234	ENSBTAT00000064628
C2818996	ENST00000361198	C2908872	ENSMUST00000114434	C2964518	ENSECAT00000007206	C2865234	ENSCAFT00000020406	contig04865	ENSBTAT00000007442
scaffold12412	ENST00000266643	scaffold7305	ENSMUST00000086653	scaffold29178	ENSECAT00000025384	contig04865	ENSCAFT00000030409	C2897208	ENSBTAT00000061174
scaffold15947	ENST00000391841	CL194Contig1	ENSMUST00000049031	C2864398	ENSECAT00000027123	scaffold22770	ENSCAFT00000031967	scaffold22770	ENSBTAT00000016302
contig05856	ENST00000260228	CL1986Contig1	ENSMUST00000028981	C2829616	ENSECAT00000010024	scaffold23671	ENSCAFT00000009127	scaffold23671	ENSBTAT00000032589
CL971Contig1	ENST00000300035	scaffold23981	ENSMUST00000098382	scaffold10957	ENSECAT00000010166	C2964518	ENSCAFT00000019466	C2964518	ENSBTAT00000019772
scaffold8144	ENST00000455656	scaffold14271	ENSMUST00000051138	C2987743	ENSECAT00000019490	scaffold29178	ENSCAFT00000010557	scaffold29178	ENSBTAT00000026200
contig05115	ENST00000531967	CL2371Contig1	ENSMUST00000097735	contig00495	ENSECAT00000029006	C2864398	ENSCAFT00000037931	C2829616	ENSBTAT00000030498
C2836492	ENST00000374416	CL1357Contig1	ENSMUST00000060766	C2987093	ENSECAT00000022377	C2829616	ENSCAFT00000018655	scaffold10957	ENSBTAT00000019555
C2866168	ENST00000219535	C2968286	ENSMUST00000168957	C2938355	ENSECAT00000022315	scaffold10957	ENSCAFT00000026628	C2987743	ENSBTAT00000061597
scaffold29191	ENST00000331456	C2961632	ENSMUST00000095270	scaffold26302	ENSECAT00000014317	C2987743	ENSCAFT00000013158	contig00495	ENSBTAT00000022382
C2840416	ENST00000498058	C2823626	ENSMUST00000002091	scaffold710	ENSECAT00000008624	contig00495	ENSCAFT00000001479	C2987093	ENSBTAT00000005775
C2993759	ENST00000359337	scaffold29060	ENSMUST00000038287	contig03524	ENSECAT00000011118	C2987093	ENSCAFT00000008882	C2938355	ENSBTAT00000024329
scaffold18116	ENST00000438199	contig05036	ENSMUST00000102593	C2918053	ENSECAT00000009661	C2938355	ENSCAFT00000006000	scaffold710	ENSBTAT00000037326
C2848790	ENST00000253475	C2989605	ENSMUST00000168615	C2780165	ENSECAT00000021183	scaffold26302	ENSCAFT00000012906	contig03524	ENSBTAT00000026896
C2967800	ENST00000421491	C2870924	ENSMUST00000142947	scaffold1374	ENSECAT00000019668	contig03524	ENSCAFT00000017779	C2976187	ENSBTAT00000006622
C2844750	ENST00000414040	C2865234	ENSMUST00000025804	scaffold30049	ENSECAT00000026487	C2976187	ENSCAFT00000006454	C2918053	ENSBTAT00000029222
C2952272	ENST00000264995	contig04865	ENSMUST00000067664	C2976625	ENSECAT00000019204	C2918053	ENSCAFT00000023553	C2780165	ENSBTAT00000023566
scaffold13525	ENST00000261296	C2897208	ENSMUST00000168286	scaffold27031	ENSECAT00000002779	scaffold1374	ENSCAFT00000038274	scaffold1374	ENSBTAT00000066329
CL1143Contig1	ENST00000369851	C2788361	ENSMUST00000131888	C2991951	ENSECAT00000006156	scaffold30049	ENSCAFT00000024266	scaffold30049	ENSBTAT00000013493
C2834422	ENST00000543199	scaffold22770	ENSMUST00000113336	CL1002Contig1	ENSECAT00000022730	C2991951	ENSCAFT00000023124	C2976625	ENSBTAT00000008390
scaffold5998	ENST00000536127	scaffold23671	ENSMUST00000024866	C2835290	ENSECAT00000006636	CL1002Contig1	ENSCAFT00000006237	scaffold27031	ENSBTAT00000030590
scaffold3515	ENST00000447310	C2964518	ENSMUST00000042706	scaffold21002	ENSECAT00000021077	C2835290	ENSCAFT00000003056	C2991951	ENSBTAT00000056457
CL3100Contig1	ENST00000453539	C2864398	ENSMUST00000054014	C2925757	ENSECAT00000009731	scaffold21002	ENSCAFT00000037447	CL1002Contig1	ENSBTAT00000053382
scaffold19597	ENST00000416016	C2829616	ENSMUST00000171825	scaffold14225	ENSECAT00000026867	scaffold14225	ENSCAFT00000001078	C2835290	ENSBTAT00000061638
C2953042	ENST00000302754	scaffold10957	ENSMUST00000050140	scaffold20399	ENSECAT00000020096	scaffold20399	ENSCAFT00000029512	scaffold21002	ENSBTAT00000014069
CL1350Contig1	ENST00000354185	C2987743	ENSMUST00000131309	CL1544Contig1	ENSECAT00000014964	CL1544Contig1	ENSCAFT00000023668	scaffold14225	ENSBTAT00000000851
C2933189	ENST00000525198	C2846462	ENSMUST00000132505	C2862240	ENSECAT00000006645	C2862240	ENSCAFT00000000476	scaffold20399	ENSBTAT00000047142
C2899190	ENST00000545250	C2778397	ENSMUST00000081134	contig04161	ENSECAT00000014236	contig04161	ENSCAFT00000016533	C2862240	ENSBTAT00000002297
C2891978	ENST00000454102	contig00495	ENSMUST00000174426	contig05762	ENSECAT00000020846	contig05762	ENSCAFT00000016560	contig04161	ENSBTAT00000006038
scaffold24875	ENST00000305513	C2987093	ENSMUST00000046196	CL2083Contig1	ENSECAT00000008503	CL2083Contig1	ENSCAFT00000024780	contig05762	ENSBTAT00000010159
C2812136	ENST00000466967	scaffold20775	ENSMUST00000144609	CL2511Contig1	ENSECAT00000023662	C2981759	ENSCAFT00000029756	CL2083Contig1	ENSBTAT00000007709
C2989223	ENST00000307017	scaffold7095	ENSMUST00000151270	scaffold29171	ENSECAT00000013667	CL2511Contig1	ENSCAFT00000010901	C2981759	ENSBTAT00000015910
C2924039	ENST00000412127	C2938355	ENSMUST00000030332	scaffold23254	ENSECAT00000007160	scaffold29171	ENSCAFT00000000677	CL2511Contig1	ENSBTAT00000031269
scaffold4797	ENST00000368925	scaffold26302	ENSMUST00000079652	CL443Contig1	ENSECAT00000000286	scaffold23254	ENSCAFT00000017509	scaffold29171	ENSBTAT00000005361
CL2102Contig1	ENST00000389131	contig01529	ENSMUST00000131108	scaffold20878	ENSECAT00000000553	CL443Contig1	ENSCAFT00000003295	scaffold23254	ENSBTAT00000005539
scaffold21721	ENST00000307445	scaffold710	ENSMUST00000058038	C2982633	ENSECAT00000011145	scaffold20878	ENSCAFT00000007564	CL443Contig1	ENSBTAT00000022777
scaffold7899	ENST00000371566	contig03524	ENSMUST00000026063	contig04424	ENSECAT00000025231	C2982633	ENSCAFT00000004675	scaffold20878	ENSBTAT00000033308
C2970487	ENST00000358896	C2918053	ENSMUST00000107285	CL1695Contig1	ENSECAT00000020720	contig04424	ENSCAFT00000000267	C2982633	ENSBTAT00000023206
scaffold18133	ENST00000264380	C2810678	ENSMUST00000126081	scaffold26780	ENSECAT00000012160	C2973777	ENSCAFT00000011605	contig04424	ENSBTAT00000019342
C2841600	ENST00000320248	scaffold1374	ENSMUST00000080373	C2961752	ENSECAT00000015941	CL1695Contig1	ENSCAFT00000001912	C2973777	ENSBTAT00000039686
C2870618	ENST00000540246	scaffold30049	ENSMUST00000112244	CL2246Contig1	ENSECAT00000015216	scaffold26780	ENSCAFT00000004915	CL1695Contig1	ENSBTAT00000010682
contig01444	ENST00000552212	C2976625	ENSMUST00000048308	scaffold12292	ENSECAT00000012216	C2864750	ENSCAFT00000010073	scaffold26780	ENSBTAT00000061575
CL2581Contig1	ENST00000418194	scaffold27031	ENSMUST00000066610	CL1258Contig1	ENSECAT00000004252	C2961752	ENSCAFT00000003315	C2961752	ENSBTAT00000007374
C2897618	ENST00000511869	scaffold2233	ENSMUST00000099527	scaffold27960	ENSECAT00000005575	CL2246Contig1	ENSCAFT00000010462	scaffold22235	ENSBTAT00000005588
CL1080Contig1	ENST00000489495	C2991951	ENSMUST00000057773	C2921143	ENSECAT00000024090	scaffold27960	ENSCAFT00000009885	CL2246Contig1	ENSBTAT00000009363
scaffold26330	ENST00000202831	CL1002Contig1	ENSMUST00000102729	scaffold13622	ENSECAT00000023417	C2921143	ENSCAFT00000004867	scaffold12292	ENSBTAT00000061228
scaffold10093	ENST00000389614	C2835290	ENSMUST00000102962	scaffold16525	ENSECAT00000014976	scaffold13622	ENSCAFT00000002087	scaffold27960	ENSBTAT00000009668
C2989747	ENST00000361735	scaffold21002	ENSMUST00000040110	scaffold28769	ENSECAT00000006781	scaffold16525	ENSCAFT00000024721	C2921143	ENSBTAT00000008304
contig03726	ENST00000260130	C2925757	ENSMUST00000031359	C2988443	ENSECAT00000025065	scaffold28769	ENSCAFT00000001230	scaffold13622	ENSBTAT00000001348
contig00058	ENST00000492800	scaffold14225	ENSMUST00000082439	CL651Contig1	ENSECAT00000025887	C2988443	ENSCAFT00000016620	scaffold931	ENSBTAT00000043656
scaffold28078	ENST00000341918	scaffold20399	ENSMUST00000110690	scaffold23447	ENSECAT00000021588	CL651Contig1	ENSCAFT00000027404	scaffold28769	ENSBTAT00000063275
scaffold20147	ENST00000317402	C2862240	ENSMUST00000150048	C2975585	ENSECAT00000026415	C2975585	ENSCAFT00000028939	C2988443	ENSBTAT00000024222
scaffold30412	ENST00000378444	contig04161	ENSMUST00000066983	CL2328Contig1	ENSECAT00000015551	CL2328Contig1	ENSCAFT00000007410	CL651Contig1	ENSBTAT00000056189
C2991617	ENST00000314393	scaffold12427	ENSMUST00000021101	C2794591	ENSECAT00000002328	C2794591	ENSCAFT00000010924	C2975585	ENSBTAT00000065966
scaffold6257	ENST00000496152	scaffold1778	ENSMUST00000035735	CL1958Contig1	ENSECAT00000013954	CL1958Contig1	ENSCAFT00000032173	CL2328Contig1	ENSBTAT00000025431
C2934097	ENST00000541920	CL2083Contig1	ENSMUST00000168937	C2980691	ENSECAT00000019713	C2980691	ENSCAFT00000030022	C2871264	ENSBTAT00000019646
C2770513	ENST00000529110	C2772291	ENSMUST00000020908	C2901396	ENSECAT00000012450	C2901396	ENSCAFT00000038027	C2794591	ENSBTAT00000008588
contig01603	ENST00000316084	C2981759	ENSMUST00000010421	C2961740	ENSECAT00000022541	contig00067	ENSCAFT00000014493	CL1958Contig1	ENSBTAT00000019785
C2904196	ENST00000378119	CL2511Contig1	ENSMUST00000022470	scaffold20774	ENSECAT00000021438	C2961740	ENSCAFT00000036674	C2980691	ENSBTAT00000060955
CL2383Contig1	ENST00000366639	scaffold29171	ENSMUST00000138112	C2812070	ENSECAT00000021482	scaffold20774	ENSCAFT00000021438	C2901396	ENSBTAT00000000034
scaffold21620	ENST00000370664	scaffold23254	ENSMUST00000169172	scaffold15218	ENSECAT00000010324	C2812070	ENSCAFT00000020546	C2961740	ENSBTAT00000011542
scaffold29380	ENST00000369839	C2969621	ENSMUST00000060524	CL383Contig1	ENSECAT00000014842	scaffold15218	ENSCAFT00000002173	scaffold20774	ENSBTAT00000006711
CL1813Contig1	ENST00000305786	CL443Contig1	ENSMUST00000050148	CL2210Contig1	ENSECAT00000019503	C2834202	ENSCAFT00000007161	C2812070	ENSBTAT00000023194
scaffold22832	ENST00000397100	scaffold20878	ENSMUST00000144620	C2978641	ENSECAT00000017581	CL383Contig1	ENSCAFT00000027484	scaffold15218	ENSBTAT00000010627
scaffold30289	ENST00000287497	C2982633	ENSMUST00000020759	scaffold8737	ENSECAT00000011333	CL2210Contig1	ENSCAFT00000027429	CL383Contig1	ENSBTAT00000009229
CL325Contig1	ENST00000369233	contig04424	ENSMUST00000115429	C2993833	ENSECAT00000012860	C2978641	ENSCAFT00000009156	CL2210Contig1	ENSBTAT00000006867
C2989933	ENST00000333778	C2809426	ENSMUST00000148339	C2938943	ENSECAT00000014445	C2993833	ENSCAFT00000015160	C2993833	ENSBTAT00000064644
scaffold19722	ENST00000366512	C2973777	ENSMUST00000111125	C2936455	ENSECAT00000018743	C2938943	ENSCAFT00000021679	C2938943	ENSBTAT00000024914
C2853290	ENST00000329236	contig03161	ENSMUST00000118314	scaffold21885	ENSECAT00000008059	C2936455	ENSCAFT00000012122	C2936455	ENSBTAT00000015432
C2964174	ENST00000345365	CL1695Contig1	ENSMUST00000090031	C2850528	ENSECAT00000009332	scaffold21885	ENSCAFT00000020456	C2907621	ENSBTAT00000061106
C2960274	ENST00000264546	scaffold26780	ENSMUST00000030080	CL2020Contig1	ENSECAT00000015475	C2850528	ENSCAFT00000023512	scaffold21885	ENSBTAT00000001825
C2956246	ENST00000455236	C2961752	ENSMUST00000126008	scaffold16746	ENSECAT00000014270	CL2020Contig1	ENSCAFT00000008475	C2850528	ENSBTAT00000003725
scaffold24036	ENST00000537639	scaffold21173	ENSMUST00000131327	C2911548	ENSECAT00000026613	C2911548	ENSCAFT00000014653	CL2020Contig1	ENSBTAT00000023371
C2908850	ENST00000269576	CL2246Contig1	ENSMUST00000163254	scaffold17113	ENSECAT00000012124	scaffold17113	ENSCAFT00000028599	scaffold16746	ENSBTAT00000008681
C2811042	ENST00000434414	CL1258Contig1	ENSMUST00000068054	CL115Contig1	ENSECAT00000018112	CL115Contig1	ENSCAFT00000001867	C2911548	ENSBTAT00000017987
scaffold8259	ENST00000529113	scaffold27960	ENSMUST00000061405	C2963004	ENSECAT00000015291	C2963004	ENSCAFT00000022098	scaffold17113	ENSBTAT00000027036
contig02818	ENST00000504734	scaffold13622	ENSMUST00000022038	scaffold27628	ENSECAT00000023463	contig03817	ENSCAFT00000027612	CL115Contig1	ENSBTAT00000011539
C2901196	ENST00000377011	scaffold16525	ENSMUST00000085710	scaffold28608	ENSECAT00000019301	C2820516	ENSCAFT00000020793	C2963004	ENSBTAT00000044368
C2990671	ENST00000396438	scaffold931	ENSMUST00000053458	contig03817	ENSECAT00000014389	C2958992	ENSCAFT00000027225	scaffold28608	ENSBTAT00000015528
C2937271	ENST00000261234	C2988443	ENSMUST00000030610	C2820516	ENSECAT00000027133	C2792997	ENSCAFT00000000894	contig03817	ENSBTAT00000042987
scaffold17855	ENST00000339619	C2837068	ENSMUST00000153286	C2958992	ENSECAT00000016762	CL1323Contig1	ENSCAFT00000000563	C2820516	ENSBTAT00000029103
C2964016	ENST00000401095	CL651Contig1	ENSMUST00000019333	C2792997	ENSECAT00000014307	C2887436	ENSCAFT00000028175	C2958992	ENSBTAT00000027275
contig05955	ENST00000256594	C2975585	ENSMUST00000004684	CL1323Contig1	ENSECAT00000025253	C2894592	ENSCAFT00000029588	CL1323Contig1	ENSBTAT00000023218
CL559Contig1	ENST00000380087	CL2328Contig1	ENSMUST00000022587	C2887436	ENSECAT00000012430	C2955828	ENSCAFT00000012241	scaffold12752	ENSBTAT00000022762
scaffold16905	ENST00000548936	CL1958Contig1	ENSMUST00000065588	C2894592	ENSECAT00000010387	scaffold12752	ENSCAFT00000031637	CL2952Contig1	ENSBTAT00000064288
scaffold28663	ENST00000480303	C2980691	ENSMUST00000038172	scaffold12752	ENSECAT00000016044	CL2952Contig1	ENSCAFT00000023996	scaffold1634	ENSBTAT00000014853
C2793611	ENST00000460850	C2901396	ENSMUST00000112217	CL2952Contig1	ENSECAT00000000750	scaffold1634	ENSCAFT00000025200	C2915649	ENSBTAT00000015388
C2987801	ENST00000374106	C2961740	ENSMUST00000120784	scaffold1634	ENSECAT00000003994	C2915649	ENSCAFT00000018181	contig04628	ENSBTAT00000063194
CL927Contig1	ENST00000261023	scaffold20774	ENSMUST00000023578	C2915649	ENSECAT00000013497	contig04628	ENSCAFT00000011477	contig02341	ENSBTAT00000044761
scaffold23931	ENST00000369146	C2812070	ENSMUST00000030606	contig04628	ENSECAT00000006188	contig02341	ENSCAFT00000022596	C2885284	ENSBTAT00000044399
contig06704	ENST00000321149	scaffold15218	ENSMUST00000019516	contig02341	ENSECAT00000010029	C2885284	ENSCAFT00000011141	CL2501Contig1	ENSBTAT00000006791
scaffold2110	ENST00000296632	CL383Contig1	ENSMUST00000020849	CL2501Contig1	ENSECAT00000012780	CL2501Contig1	ENSCAFT00000022218	C2961452	ENSBTAT00000004245
scaffold7148	ENST00000332853	CL2210Contig1	ENSMUST00000034967	C2961452	ENSECAT00000022898	C2961452	ENSCAFT00000020004	C2993213	ENSBTAT00000064264
scaffold5647	ENST00000367166	C2978641	ENSMUST00000107011	C2993213	ENSECAT00000027081	C2993213	ENSCAFT00000032289	C2888420	ENSBTAT00000010538
scaffold28813	ENST00000375978	C2993833	ENSMUST00000113975	CL759Contig1	ENSECAT00000013263	CL759Contig1	ENSCAFT00000020762	CL759Contig1	ENSBTAT00000040056
scaffold7869	ENST00000404138	C2938943	ENSMUST00000090680	C2858504	ENSECAT00000018099	C2858504	ENSCAFT00000017958	C2858504	ENSBTAT00000016918
C2779455	ENST00000356698	C2936455	ENSMUST00000099167	C2965616	ENSECAT00000024970	C2965616	ENSCAFT00000016078	C2965616	ENSBTAT00000012372
scaffold27136	ENST00000458143	C2907621	ENSMUST00000001964	C2957458	ENSECAT00000014764	C2957458	ENSCAFT00000002920	C2957458	ENSBTAT00000026782
C2970761	ENST00000543768	scaffold21885	ENSMUST00000149792	CL583Contig1	ENSECAT00000019913	CL583Contig1	ENSCAFT00000028941	CL583Contig1	ENSBTAT00000008875
scaffold9589	ENST00000536907	C2850528	ENSMUST00000127881	contig04082	ENSECAT00000022554	contig04082	ENSCAFT00000017379	contig04082	ENSBTAT00000005311
scaffold18688	ENST00000268035	CL2020Contig1	ENSMUST00000100327	CL955Contig1	ENSECAT00000018296	CL955Contig1	ENSCAFT00000022904	C2774035	ENSBTAT00000034015
C2778167	ENST00000392178	scaffold16746	ENSMUST00000164902	contig03634	ENSECAT00000012596	contig03634	ENSCAFT00000032314	CL955Contig1	ENSBTAT00000000504
C2919311	ENST00000551865	C2945189	ENSMUST00000170588	scaffold4998	ENSECAT00000019051	scaffold4998	ENSCAFT00000019630	contig03634	ENSBTAT00000008333
CL412Contig1	ENST00000268261	scaffold17113	ENSMUST00000049260	C2944015	ENSECAT00000011677	C2944015	ENSCAFT00000008310	scaffold4998	ENSBTAT00000021251
scaffold21818	ENST00000392545	CL115Contig1	ENSMUST00000166044	C2894656	ENSECAT00000006450	C2894656	ENSCAFT00000006917	C2944015	ENSBTAT00000024309
C2992633	ENST00000454313	C2963004	ENSMUST00000086153	C2846430	ENSECAT00000017933	C2845964	ENSCAFT00000023935	C2787817	ENSBTAT00000022009
scaffold28631	ENST00000301310	scaffold28608	ENSMUST00000058358	C2845964	ENSECAT00000020995	C2787817	ENSCAFT00000022196	contig02911	ENSBTAT00000003989
C2987731	ENST00000258324	contig01154	ENSMUST00000131818	C2787817	ENSECAT00000021312	contig02911	ENSCAFT00000037400	C2860922	ENSBTAT00000015999
scaffold21219	ENST00000358432	contig03817	ENSMUST00000110105	contig02911	ENSECAT00000005789	scaffold4238	ENSCAFT00000011211	scaffold4238	ENSBTAT00000022307
C2920313	ENST00000427103	C2820516	ENSMUST00000134135	scaffold4238	ENSECAT00000001929	scaffold10007	ENSCAFT00000023652	scaffold10007	ENSBTAT00000005236
C2990363	ENST00000287169	C2958992	ENSMUST00000037418	scaffold10007	ENSECAT00000018926	contig03056	ENSCAFT00000014338	CL1394Contig1	ENSBTAT00000022129
scaffold29787	ENST00000335464	CL1323Contig1	ENSMUST00000040344	CL1394Contig1	ENSECAT00000022498	CL1394Contig1	ENSCAFT00000007742	CL2718Contig1	ENSBTAT00000003008
scaffold20967	ENST00000347683	C2887436	ENSMUST00000038671	CL2718Contig1	ENSECAT00000025422	CL2718Contig1	ENSCAFT00000023861	scaffold28127	ENSBTAT00000042708
contig05347	ENST00000413744	scaffold10044	ENSMUST00000164284	scaffold28127	ENSECAT00000005537	scaffold28127	ENSCAFT00000002227	C2891764	ENSBTAT00000028809
contig05119	ENST00000299381	scaffold12752	ENSMUST00000145558	C2891764	ENSECAT00000018500	scaffold16192	ENSCAFT00000031426	C2852160	ENSBTAT00000064603
CL500Contig1	ENST00000374104	CL2952Contig1	ENSMUST00000074246	C2852160	ENSECAT00000014188	C2891764	ENSCAFT00000020962	scaffold17319	ENSBTAT00000029075
C2972199	ENST00000300737	scaffold1634	ENSMUST00000025563	scaffold17319	ENSECAT00000023863	C2929189	ENSCAFT00000015548	C2954508	ENSBTAT00000060554
C2842094	ENST00000538141	C2915649	ENSMUST00000081309	C2954508	ENSECAT00000000713	C2787077	ENSCAFT00000004137	scaffold28763	ENSBTAT00000018815
scaffold11345	ENST00000483618	contig04628	ENSMUST00000095458	scaffold28763	ENSECAT00000007417	scaffold17319	ENSCAFT00000029886	C2959126	ENSBTAT00000018468
C2960164	ENST00000536055	contig02341	ENSMUST00000029347	C2959126	ENSECAT00000007480	C2954508	ENSCAFT00000028513	C2935901	ENSBTAT00000000119
C2813770	ENST00000289815	CL2501Contig1	ENSMUST00000141366	C2935901	ENSECAT00000012217	scaffold28763	ENSCAFT00000011487	C2803662	ENSBTAT00000028523
C2992375	ENST00000548376	C2961452	ENSMUST00000027478	C2768731	ENSECAT00000019206	C2959126	ENSCAFT00000012870	CL1349Contig1	ENSBTAT00000009775
C2800068	ENST00000477306	C2993213	ENSMUST00000028250	C2803662	ENSECAT00000025718	C2808230	ENSCAFT00000000644	CL895Contig1	ENSBTAT00000065252
scaffold24441	ENST00000382942	C2888420	ENSMUST00000003183	CL1349Contig1	ENSECAT00000026677	C2935901	ENSCAFT00000026761	C2989445	ENSBTAT00000013093
contig05436	ENST00000528940	CL759Contig1	ENSMUST00000162587	CL895Contig1	ENSECAT00000008668	C2768731	ENSCAFT00000016891	C2817858	ENSBTAT00000023768
scaffold15806	ENST00000450162	C2858504	ENSMUST00000022803	scaffold16114	ENSECAT00000000405	C2976853	ENSCAFT00000020042	contig02463	ENSBTAT00000022174
scaffold23523	ENST00000284073	C2965616	ENSMUST00000168523	C2989445	ENSECAT00000010112	C2803662	ENSCAFT00000006004	C2962696	ENSBTAT00000022788
scaffold6522	ENST00000367097	C2957458	ENSMUST00000054945	contig02463	ENSECAT00000000070	CL1349Contig1	ENSCAFT00000016004	CL2889Contig1	ENSBTAT00000024007
C2798831	ENST00000427129	CL583Contig1	ENSMUST00000047322	CL2889Contig1	ENSECAT00000008384	CL895Contig1	ENSCAFT00000026536	CL923Contig1	ENSBTAT00000012631
C2826350	ENST00000255784	contig04082	ENSMUST00000027916	CL923Contig1	ENSECAT00000020467	C2989445	ENSCAFT00000027176	C2964754	ENSBTAT00000046636
C2964814	ENST00000542686	C2963210	ENSMUST00000071430	C2964754	ENSECAT00000011619	contig02463	ENSCAFT00000007402	C2949655	ENSBTAT00000035783
scaffold14019	ENST00000480159	CL955Contig1	ENSMUST00000164083	C2949655	ENSECAT00000023337	CL2889Contig1	ENSCAFT00000036255	CL1144Contig1	ENSBTAT00000006794
contig03369	ENST00000370008	contig03634	ENSMUST00000047629	CL1144Contig1	ENSECAT00000021270	CL923Contig1	ENSCAFT00000035355	scaffold27353	ENSBTAT00000017674
C2800492	ENST00000373792	scaffold4998	ENSMUST00000085635	scaffold27353	ENSECAT00000006601	CL1144Contig1	ENSCAFT00000005017	CL2072Contig1	ENSBTAT00000010107
C2963026	ENST00000389653	C2944015	ENSMUST00000139954	CL2072Contig1	ENSECAT00000010818	scaffold19501	ENSCAFT00000030044	C2922377	ENSBTAT00000024122
CL67Contig1	ENST00000519638	C2894656	ENSMUST00000149705	C2922377	ENSECAT00000012964	scaffold27353	ENSCAFT00000022887	C2894848	ENSBTAT00000014594
scaffold16450	ENST00000337428	C2787817	ENSMUST00000034568	C2894848	ENSECAT00000021644	CL2072Contig1	ENSCAFT00000013983	C2981405	ENSBTAT00000020061
C2913368	ENST00000542039	scaffold17994	ENSMUST00000149896	C2972261	ENSECAT00000023846	C2894848	ENSCAFT00000012224	C2972261	ENSBTAT00000001218
contig07066	ENST00000379715	contig02911	ENSMUST00000073456	scaffold20895	ENSECAT00000023100	C2981405	ENSCAFT00000003806	scaffold20895	ENSBTAT00000066258
scaffold27499	ENST00000334166	C2969477	ENSMUST00000174716	C2980451	ENSECAT00000017415	C2972261	ENSCAFT00000015253	C2980451	ENSBTAT00000025898
C2964332	ENST00000268756	C2860922	ENSMUST00000015003	C2789377	ENSECAT00000029110	scaffold20895	ENSCAFT00000008793	C2789377	ENSBTAT00000064521
scaffold8929	ENST00000368916	scaffold4238	ENSMUST00000022212	scaffold18066	ENSECAT00000014058	C2980451	ENSCAFT00000004575	scaffold18066	ENSBTAT00000003779
scaffold865	ENST00000371073	scaffold10007	ENSMUST00000094604	C2988043	ENSECAT00000007618	C2789377	ENSCAFT00000036973	C2988043	ENSBTAT00000061292
C2813070	ENST00000390468	contig03056	ENSMUST00000062684	scaffold10733	ENSECAT00000016288	C2988043	ENSCAFT00000005248	scaffold10733	ENSBTAT00000005239
C2782421	ENST00000415812	CL1394Contig1	ENSMUST00000022601	C2899516	ENSECAT00000025603	scaffold10733	ENSCAFT00000023682	C2899516	ENSBTAT00000063674
C2806682	ENST00000216144	CL2718Contig1	ENSMUST00000111778	C2931951	ENSECAT00000028921	scaffold3631	ENSCAFT00000022970	scaffold3631	ENSBTAT00000016537
C2890594	ENST00000393888	scaffold28127	ENSMUST00000166155	scaffold3631	ENSECAT00000014799	C2988433	ENSCAFT00000001638	contig03578	ENSBTAT00000056635
contig02564	ENST00000536010	C2891764	ENSMUST00000150885	contig03578	ENSECAT00000021584	CL477Contig1	ENSCAFT00000022487	C2988433	ENSBTAT00000013591
C2793867	ENST00000478726	CL1683Contig1	ENSMUST00000164698	C2988433	ENSECAT00000026429	scaffold16119	ENSCAFT00000022548	CL477Contig1	ENSBTAT00000008177
scaffold29186	ENST00000256649	C2929189	ENSMUST00000107611	CL477Contig1	ENSECAT00000016292	C2967928	ENSCAFT00000013121	scaffold16119	ENSBTAT00000027019
scaffold2082	ENST00000528973	C2787077	ENSMUST00000024956	scaffold16119	ENSECAT00000020171	CL2267Contig1	ENSCAFT00000001444	C2967928	ENSBTAT00000005784
C2985509	ENST00000284311	scaffold17319	ENSMUST00000070877	C2967928	ENSECAT00000008944	scaffold28400	ENSCAFT00000001311	CL2267Contig1	ENSBTAT00000012480
C2869392	ENST00000397156	C2954508	ENSMUST00000082430	CL2267Contig1	ENSECAT00000012707	C2791773	ENSCAFT00000026647	scaffold28400	ENSBTAT00000023054
scaffold30421	ENST00000358273	scaffold28763	ENSMUST00000035812	C2960444	ENSECAT00000005070	contig03291	ENSCAFT00000029726	C2908896	ENSBTAT00000054198
C2980313	ENST00000370035	scaffold26453	ENSMUST00000066220	scaffold28400	ENSECAT00000019417	C2845636	ENSCAFT00000015461	C2791773	ENSBTAT00000008351
C2928189	ENST00000556302	C2959126	ENSMUST00000062080	C2908896	ENSECAT00000028929	C2955404	ENSCAFT00000021557	contig03291	ENSBTAT00000013356
scaffold27172	ENST00000510985	scaffold662	ENSMUST00000060000	C2791773	ENSECAT00000026897	C2782335	ENSCAFT00000019024	C2845636	ENSBTAT00000008929
contig03298	ENST00000330137	C2935901	ENSMUST00000172319	scaffold13369	ENSECAT00000020898	scaffold10296	ENSCAFT00000003821	C2782335	ENSBTAT00000028444
contig06056	ENST00000405845	C2976853	ENSMUST00000142376	contig03291	ENSECAT00000001899	C2970215	ENSCAFT00000017139	C2906741	ENSBTAT00000023912
C2973751	ENST00000395758	C2803662	ENSMUST00000019932	C2782335	ENSECAT00000021112	CL2143Contig1	ENSCAFT00000007107	C2970215	ENSBTAT00000023179
scaffold19185	ENST00000321990	scaffold7640	ENSMUST00000148104	C2970215	ENSECAT00000026326	scaffold29988	ENSCAFT00000030300	CL2143Contig1	ENSBTAT00000037908
scaffold14486	ENST00000341597	CL895Contig1	ENSMUST00000084125	CL2143Contig1	ENSECAT00000002373	scaffold20880	ENSCAFT00000006393	scaffold29988	ENSBTAT00000026812
C2972441	ENST00000368655	scaffold16114	ENSMUST00000095755	scaffold29988	ENSECAT00000008326	CL933Contig1	ENSCAFT00000006104	scaffold20880	ENSBTAT00000000136
C2798964	ENST00000542235	scaffold26966	ENSMUST00000170481	scaffold20880	ENSECAT00000014804	C2984939	ENSCAFT00000018765	CL933Contig1	ENSBTAT00000025858
contig04566	ENST00000257497	C2989445	ENSMUST00000038369	CL933Contig1	ENSECAT00000010182	C2952360	ENSCAFT00000005384	C2984939	ENSBTAT00000057452
contig04027	ENST00000262288	contig02463	ENSMUST00000134794	C2984939	ENSECAT00000023969	C2845290	ENSCAFT00000003140	C2952360	ENSBTAT00000007229
C2933295	ENST00000460255	CL923Contig1	ENSMUST00000026607	C2952360	ENSECAT00000017329	C2989521	ENSCAFT00000003621	C2845290	ENSBTAT00000035966
C2806542	ENST00000526743	C2964754	ENSMUST00000134607	C2989521	ENSECAT00000014756	C2856184	ENSCAFT00000018243	C2989521	ENSBTAT00000001520
scaffold2667	ENST00000382438	C2949655	ENSMUST00000033865	C2856184	ENSECAT00000007323	scaffold29746	ENSCAFT00000018571	C2856184	ENSBTAT00000026421
contig04000	ENST00000258962	CL1144Contig1	ENSMUST00000020568	scaffold29746	ENSECAT00000007846	C2985347	ENSCAFT00000018735	scaffold29746	ENSBTAT00000006846
CL1438Contig1	ENST00000512903	scaffold19501	ENSMUST00000096893	C2985347	ENSECAT00000010683	scaffold19965	ENSCAFT00000008065	C2985347	ENSBTAT00000028639
C2957442	ENST00000202578	scaffold27353	ENSMUST00000019679	scaffold19965	ENSECAT00000026448	CL922Contig1	ENSCAFT00000004988	scaffold19965	ENSBTAT00000022908
contig02504	ENST00000367468	CL2072Contig1	ENSMUST00000022220	CL922Contig1	ENSECAT00000009657	scaffold29992	ENSCAFT00000038403	CL922Contig1	ENSBTAT00000061137
scaffold28908	ENST00000342741	C2922377	ENSMUST00000021603	scaffold29992	ENSECAT00000024296	scaffold24563	ENSCAFT00000014802	scaffold29992	ENSBTAT00000018474
C2925661	ENST00000373019	C2894848	ENSMUST00000035532	scaffold24563	ENSECAT00000021884	C2779395	ENSCAFT00000009259	scaffold24563	ENSBTAT00000007191
C2969725	ENST00000298316	C2851786	ENSMUST00000150133	C2779395	ENSECAT00000020729	CL608Contig1	ENSCAFT00000007941	C2779395	ENSBTAT00000023670
C2967184	ENST00000546590	C2981405	ENSMUST00000062041	CL608Contig1	ENSECAT00000012537	CL2420Contig1	ENSCAFT00000000614	CL608Contig1	ENSBTAT00000013489
scaffold8850	ENST00000424001	C2972261	ENSMUST00000072686	C2982355	ENSECAT00000016671	C2924105	ENSCAFT00000001587	C2982355	ENSBTAT00000027587
scaffold13788	ENST00000268668	scaffold20895	ENSMUST00000110728	CL2420Contig1	ENSECAT00000001135	C2834526	ENSCAFT00000020696	CL2420Contig1	ENSBTAT00000020062
CL1128Contig1	ENST00000409833	C2980451	ENSMUST00000031852	C2935875	ENSECAT00000020917	scaffold10837	ENSCAFT00000018193	C2924105	ENSBTAT00000006615
C2946463	ENST00000373114	C2789377	ENSMUST00000168593	C2924105	ENSECAT00000012080	C2943145	ENSCAFT00000035677	C2954084	ENSBTAT00000006322
C2808224	ENST00000357066	scaffold18066	ENSMUST00000030338	C2954084	ENSECAT00000006311	scaffold21221	ENSCAFT00000018806	C2834526	ENSBTAT00000063541
C2868568	ENST00000245588	C2988043	ENSMUST00000042025	C2834526	ENSECAT00000027013	C2983407	ENSCAFT00000007940	scaffold10837	ENSBTAT00000011809
C2824344	ENST00000545225	scaffold10733	ENSMUST00000110442	scaffold10837	ENSECAT00000004336	C2836850	ENSCAFT00000031505	C2785735	ENSBTAT00000027817
CL2901Contig1	ENST00000261173	C2899516	ENSMUST00000119076	C2943145	ENSECAT00000001406	scaffold12660	ENSCAFT00000007480	C2983407	ENSBTAT00000052073
scaffold16647	ENST00000296129	C2800392	ENSMUST00000170472	C2785735	ENSECAT00000018439	scaffold28128	ENSCAFT00000017728	C2836850	ENSBTAT00000004669
C2777899	ENST00000302422	scaffold3631	ENSMUST00000064571	scaffold21221	ENSECAT00000025561	scaffold11332	ENSCAFT00000013506	scaffold12660	ENSBTAT00000043713
scaffold15970	ENST00000552054	contig03578	ENSMUST00000074606	C2983407	ENSECAT00000025706	scaffold13534	ENSCAFT00000027476	scaffold11332	ENSBTAT00000005543
C2813280	ENST00000476170	C2988433	ENSMUST00000022976	scaffold12660	ENSECAT00000019176	contig07074	ENSCAFT00000003428	scaffold13534	ENSBTAT00000061073
scaffold7613	ENST00000531282	CL477Contig1	ENSMUST00000034818	scaffold11332	ENSECAT00000017831	scaffold8826	ENSCAFT00000019316	contig07074	ENSBTAT00000048868
scaffold6435	ENST00000507110	scaffold16119	ENSMUST00000041375	scaffold13534	ENSECAT00000029005	scaffold19045	ENSCAFT00000019034	scaffold8826	ENSBTAT00000006773
C2889012	ENST00000482839	C2967928	ENSMUST00000095075	contig07074	ENSECAT00000019191	scaffold25596	ENSCAFT00000020052	scaffold19045	ENSBTAT00000028443
C2964886	ENST00000281938	CL2267Contig1	ENSMUST00000060945	scaffold8826	ENSECAT00000013964	C2982725	ENSCAFT00000007619	scaffold25596	ENSBTAT00000002316
scaffold10344	ENST00000296550	C2960444	ENSMUST00000021356	C2926323	ENSECAT00000005327	CL1898Contig1	ENSCAFT00000032247	C2982725	ENSBTAT00000021263
C2984841	ENST00000501391	scaffold28400	ENSMUST00000036737	scaffold19045	ENSECAT00000016846	C2883738	ENSCAFT00000025917	CL1898Contig1	ENSBTAT00000024515
C2958582	ENST00000360861	C2908896	ENSMUST00000048184	scaffold25596	ENSECAT00000014958	C2968798	ENSCAFT00000009119	C2883738	ENSBTAT00000022652
scaffold26843	ENST00000399018	C2864372	ENSMUST00000160289	C2982725	ENSECAT00000014776	C2891942	ENSCAFT00000019142	C2968798	ENSBTAT00000020202
C2872238	ENST00000417667	C2872632	ENSMUST00000046461	CL1898Contig1	ENSECAT00000021676	C2763801	ENSCAFT00000023584	scaffold27050	ENSBTAT00000013003
contig00135	ENST00000485292	scaffold18369	ENSMUST00000045864	C2921633	ENSECAT00000019989	scaffold27050	ENSCAFT00000030647	scaffold24397	ENSBTAT00000004289
CL2906Contig1	ENST00000259075	C2820252	ENSMUST00000026014	C2968798	ENSECAT00000016240	scaffold24397	ENSCAFT00000011522	scaffold20453	ENSBTAT00000020793
C2763219	ENST00000467873	scaffold13369	ENSMUST00000067784	C2891942	ENSECAT00000016699	scaffold20453	ENSCAFT00000029836	contig04520	ENSBTAT00000027449
C2858850	ENST00000535435	scaffold13255	ENSMUST00000137961	C2763801	ENSECAT00000026839	contig04520	ENSCAFT00000009261	C2811800	ENSBTAT00000026420
scaffold8035	ENST00000319273	contig03291	ENSMUST00000030279	scaffold27050	ENSECAT00000008115	C2811800	ENSCAFT00000018235	C2927471	ENSBTAT00000005160
C2928433	ENST00000413259	C2782335	ENSMUST00000168715	scaffold24397	ENSECAT00000015039	C2927471	ENSCAFT00000007462	contig01330	ENSBTAT00000018630
scaffold30218	ENST00000428560	C2906741	ENSMUST00000164375	contig04520	ENSECAT00000023652	contig01330	ENSCAFT00000021123	C2980727	ENSBTAT00000002052
C2993001	ENST00000402441	C2970215	ENSMUST00000040616	C2811800	ENSECAT00000007778	C2980727	ENSCAFT00000016843	scaffold23116	ENSBTAT00000060996
scaffold13659	ENST00000518969	CL2143Contig1	ENSMUST00000022553	C2927471	ENSECAT00000026925	C2844942	ENSCAFT00000018703	scaffold19250	ENSBTAT00000004626
contig00894	ENST00000311785	scaffold29988	ENSMUST00000110457	contig01330	ENSECAT00000014702	scaffold23116	ENSCAFT00000010160	C2975861	ENSBTAT00000026527
CL2421Contig1	ENST00000367612	scaffold20880	ENSMUST00000029277	C2980727	ENSECAT00000026076	scaffold19250	ENSCAFT00000018965	C2969729	ENSBTAT00000018554
C2955040	ENST00000372806	CL933Contig1	ENSMUST00000019951	scaffold2639	ENSECAT00000009268	C2975861	ENSCAFT00000031601	C2984373	ENSBTAT00000005935
C2857004	ENST00000423140	C2984939	ENSMUST00000065014	scaffold23116	ENSECAT00000028861	scaffold9769	ENSCAFT00000031289	CL2697Contig1	ENSBTAT00000029139
C2865614	ENST00000355451	C2952360	ENSMUST00000020413	scaffold21677	ENSECAT00000024499	C2969729	ENSCAFT00000002468	C2991973	ENSBTAT00000008955
scaffold13695	ENST00000491584	C2945227	ENSMUST00000160911	scaffold19250	ENSECAT00000021738	C2984373	ENSCAFT00000000905	C2948731	ENSBTAT00000009798
C2988993	ENST00000374183	C2989521	ENSMUST00000102937	C2975861	ENSECAT00000025775	C2874552	ENSCAFT00000015248	scaffold26914	ENSBTAT00000032090
C2948791	ENST00000531530	C2856184	ENSMUST00000032840	C2969729	ENSECAT00000019292	C2991973	ENSCAFT00000014024	scaffold29506	ENSBTAT00000061359
C2909960	ENST00000330792	scaffold29746	ENSMUST00000034519	C2984373	ENSECAT00000014706	C2948731	ENSCAFT00000001072	contig02721	ENSBTAT00000061030
scaffold7881	ENST00000334241	C2985347	ENSMUST00000159863	CL2697Contig1	ENSECAT00000011957	scaffold26914	ENSCAFT00000015402	contig04379	ENSBTAT00000020352
CL2358Contig1	ENST00000343936	scaffold19965	ENSMUST00000102976	C2991973	ENSECAT00000025408	scaffold29506	ENSCAFT00000026470	C2911026	ENSBTAT00000065067
C2810530	ENST00000555441	CL922Contig1	ENSMUST00000134293	C2948731	ENSECAT00000005079	contig02721	ENSCAFT00000004818	C2956450	ENSBTAT00000001432
scaffold17328	ENST00000367995	scaffold29992	ENSMUST00000023370	scaffold26914	ENSECAT00000009498	contig04379	ENSCAFT00000024010	CL1364Contig1	ENSBTAT00000025800
CL104Contig1	ENST00000317005	scaffold24563	ENSMUST00000140152	scaffold29506	ENSECAT00000017526	C2896370	ENSCAFT00000020163	C2877430	ENSBTAT00000025510
C2882454	ENST00000494983	C2779395	ENSMUST00000172428	contig02721	ENSECAT00000008084	scaffold14625	ENSCAFT00000016552	CL2653Contig1	ENSBTAT00000014293
C2986509	ENST00000541043	CL608Contig1	ENSMUST00000112621	contig04379	ENSECAT00000008205	C2911026	ENSCAFT00000026215	scaffold24822	ENSBTAT00000016702
CL2092Contig1	ENST00000438354	C2982355	ENSMUST00000030879	C2911026	ENSECAT00000012064	scaffold29581	ENSCAFT00000000056	C2934209	ENSBTAT00000008440
C2972195	ENST00000434422	CL2420Contig1	ENSMUST00000040043	scaffold29581	ENSECAT00000007642	CL1364Contig1	ENSCAFT00000003641	CL2069Contig1	ENSBTAT00000054584
C2977507	ENST00000339381	C2935875	ENSMUST00000070642	CL1364Contig1	ENSECAT00000014599	C2877430	ENSCAFT00000009283	C2976433	ENSBTAT00000035541
C2862092	ENST00000505446	C2924105	ENSMUST00000037270	C2877430	ENSECAT00000018033	CL2653Contig1	ENSCAFT00000016737	C2765019	ENSBTAT00000018600
C2820096	ENST00000546942	C2954084	ENSMUST00000027287	CL2653Contig1	ENSECAT00000021180	scaffold24822	ENSCAFT00000017480	scaffold13510	ENSBTAT00000054429
scaffold25209	ENST00000505333	C2834526	ENSMUST00000024553	scaffold24822	ENSECAT00000006111	C2934209	ENSCAFT00000018010	C2809424	ENSBTAT00000065646
C2762431	ENST00000401021	scaffold10837	ENSMUST00000073873	C2934209	ENSECAT00000019881	CL2069Contig1	ENSCAFT00000010771	scaffold159	ENSBTAT00000060967
CL980Contig1	ENST00000367976	C2943145	ENSMUST00000000707	CL2069Contig1	ENSECAT00000015698	C2976433	ENSCAFT00000027173	CL2490Contig1	ENSBTAT00000007321
scaffold25093	ENST00000310999	C2785735	ENSMUST00000036972	C2976433	ENSECAT00000028844	C2809424	ENSCAFT00000030919	scaffold30374	ENSBTAT00000021588
scaffold23245	ENST00000477696	scaffold21221	ENSMUST00000075014	C2809424	ENSECAT00000008553	scaffold159	ENSCAFT00000012781	CL713Contig1	ENSBTAT00000018911
contig03401	ENST00000394635	C2983407	ENSMUST00000010804	scaffold159	ENSECAT00000019258	C2862264	ENSCAFT00000012596	scaffold21823	ENSBTAT00000007892
scaffold4876	ENST00000455637	C2836850	ENSMUST00000108830	C2862264	ENSECAT00000022083	C2865470	ENSCAFT00000011263	scaffold17053	ENSBTAT00000017324
C2937787	ENST00000525349	scaffold12660	ENSMUST00000043822	CL2490Contig1	ENSECAT00000026813	scaffold30374	ENSCAFT00000004895	scaffold12412	ENSBTAT00000022483
contig04388	ENST00000276914	scaffold11332	ENSMUST00000033915	scaffold13357	ENSECAT00000013897	scaffold26022	ENSCAFT00000015873	C2931443	ENSBTAT00000013869
scaffold16825	ENST00000441750	scaffold13534	ENSMUST00000081265	scaffold30374	ENSECAT00000024952	CL713Contig1	ENSCAFT00000008479	CL1827Contig1	ENSBTAT00000004190
scaffold13841	ENST00000464093	contig07074	ENSMUST00000041111	C2818996	ENSECAT00000013736	scaffold21823	ENSCAFT00000031364	contig02351	ENSBTAT00000009044
CL2771Contig1	ENST00000310614	scaffold8826	ENSMUST00000110856	CL713Contig1	ENSECAT00000024839	scaffold17053	ENSCAFT00000018927	C2981617	ENSBTAT00000063506
C2866420	ENST00000396864	C2926323	ENSMUST00000046404	scaffold7878	ENSECAT00000021465	scaffold12412	ENSCAFT00000000442	contig05856	ENSBTAT00000018936
contig04453	ENST00000261749	scaffold19045	ENSMUST00000034512	scaffold17053	ENSECAT00000026347	C2931443	ENSCAFT00000031062	C2991567	ENSBTAT00000000858
scaffold23348	ENST00000329773	scaffold25596	ENSMUST00000041370	scaffold12412	ENSECAT00000027143	CL1827Contig1	ENSCAFT00000026221	CL971Contig1	ENSBTAT00000054209
C2970147	ENST00000361361	C2982725	ENSMUST00000068023	C2931443	ENSECAT00000013996	contig02351	ENSCAFT00000011409	C2992749	ENSBTAT00000015156
scaffold20175	ENST00000468484	CL1898Contig1	ENSMUST00000044106	CL1827Contig1	ENSECAT00000014920	C2981617	ENSCAFT00000018552	contig03975	ENSBTAT00000026596
CL2663Contig1	ENST00000379550	C2883738	ENSMUST00000109818	contig02351	ENSECAT00000026091	contig05856	ENSCAFT00000023926	contig05115	ENSBTAT00000005072
scaffold17286	ENST00000262384	C2968798	ENSMUST00000032927	C2981617	ENSECAT00000002926	C2977651	ENSCAFT00000003160	C2967000	ENSBTAT00000008025
C2905979	ENST00000396353	C2993301	ENSMUST00000101150	contig05856	ENSECAT00000012298	C2852804	ENSCAFT00000015244	C2836492	ENSBTAT00000026254
scaffold12965	ENST00000474159	C2891942	ENSMUST00000093033	C2852804	ENSECAT00000004699	C2991567	ENSCAFT00000014337	C2963300	ENSBTAT00000005416
contig02923	ENST00000251108	scaffold27050	ENSMUST00000105584	C2991567	ENSECAT00000009171	CL971Contig1	ENSCAFT00000027062	C2866168	ENSBTAT00000003200
C2823020	ENST00000403321	scaffold24397	ENSMUST00000022536	CL971Contig1	ENSECAT00000029074	C2992749	ENSCAFT00000003251	scaffold29191	ENSBTAT00000062935
scaffold5138	ENST00000262042	scaffold20453	ENSMUST00000146323	C2992749	ENSECAT00000026463	contig03975	ENSCAFT00000004141	C2976991	ENSBTAT00000057293
CL913Contig1	ENST00000504878	contig04520	ENSMUST00000033956	contig03975	ENSECAT00000000364	scaffold8144	ENSCAFT00000031990	scaffold6627	ENSBTAT00000045069
scaffold7083	ENST00000449076	C2811800	ENSMUST00000032841	scaffold8144	ENSECAT00000020515	contig05115	ENSCAFT00000001635	C2842870	ENSBTAT00000035679
CL617Contig1	ENST00000323666	C2927471	ENSMUST00000143180	contig05115	ENSECAT00000022059	C2967000	ENSCAFT00000022409	C2993759	ENSBTAT00000019923
scaffold28063	ENST00000288561	contig01330	ENSMUST00000020257	C2967000	ENSECAT00000011322	C2836492	ENSCAFT00000021281	C2967692	ENSBTAT00000033253
CL544Contig1	ENST00000312513	C2980727	ENSMUST00000077207	C2836492	ENSECAT00000020173	C2912130	ENSCAFT00000003166	scaffold19409	ENSBTAT00000015936
scaffold15957	ENST00000513098	scaffold23116	ENSMUST00000155576	C2963300	ENSECAT00000000257	scaffold29191	ENSCAFT00000017612	C2930697	ENSBTAT00000045541
C2773081	ENST00000535670	C2811648	ENSMUST00000096241	C2912130	ENSECAT00000021483	C2976991	ENSCAFT00000018788	C2949181	ENSBTAT00000028588
C2871182	ENST00000301019	scaffold19250	ENSMUST00000020776	scaffold29191	ENSECAT00000017015	scaffold17888	ENSCAFT00000037683	C2846436	ENSBTAT00000064756
C2765591	ENST00000368410	C2969729	ENSMUST00000025542	C2976991	ENSECAT00000017485	scaffold6627	ENSCAFT00000010976	scaffold18116	ENSBTAT00000011306
CL1869Contig1	ENST00000425513	C2984373	ENSMUST00000022895	scaffold6627	ENSECAT00000011111	C2842870	ENSCAFT00000025863	scaffold14520	ENSBTAT00000065840
C2807698	ENST00000453548	C2991973	ENSMUST00000064405	C2842870	ENSECAT00000023830	C2993759	ENSCAFT00000001052	C2848790	ENSBTAT00000047394
C2830464	ENST00000472442	C2948731	ENSMUST00000127795	C2993759	ENSECAT00000021057	C2967692	ENSCAFT00000021584	C2967800	ENSBTAT00000063185
C2958288	ENST00000494606	scaffold26914	ENSMUST00000066058	C2955170	ENSECAT00000009407	C2955170	ENSCAFT00000031943	C2844750	ENSBTAT00000008557
CL832Contig1	ENST00000356940	scaffold29506	ENSMUST00000038101	scaffold19409	ENSECAT00000021741	scaffold19409	ENSCAFT00000012182	C2952272	ENSBTAT00000043792
scaffold29238	ENST00000252992	contig02721	ENSMUST00000058754	C2930697	ENSECAT00000020230	C2930697	ENSCAFT00000000927	scaffold13525	ENSBTAT00000006984
contig02975	ENST00000258538	contig04379	ENSMUST00000065291	scaffold18116	ENSECAT00000008233	C2949181	ENSCAFT00000007476	C2926937	ENSBTAT00000025092
CL2684Contig1	ENST00000443691	C2911026	ENSMUST00000148702	C2844750	ENSECAT00000020471	scaffold18116	ENSCAFT00000028742	CL1143Contig1	ENSBTAT00000017303
C2907988	ENST00000372856	CL1364Contig1	ENSMUST00000173866	C2952272	ENSECAT00000017594	scaffold14520	ENSCAFT00000003904	scaffold14911	ENSBTAT00000038858
scaffold22375	ENST00000540218	C2877430	ENSMUST00000165052	scaffold13525	ENSECAT00000022883	C2848790	ENSCAFT00000031530	C2960378	ENSBTAT00000000413
scaffold24070	ENST00000473684	scaffold16460	ENSMUST00000167226	C2926937	ENSECAT00000011344	C2844750	ENSCAFT00000031153	C2974695	ENSBTAT00000035237
scaffold5035	ENST00000531533	CL2653Contig1	ENSMUST00000061050	CL1143Contig1	ENSECAT00000010348	C2952272	ENSCAFT00000009917	scaffold3515	ENSBTAT00000012446
C2965786	ENST00000433674	CL1367Contig1	ENSMUST00000143024	scaffold14911	ENSECAT00000014405	scaffold13525	ENSCAFT00000008577	CL3100Contig1	ENSBTAT00000002533
scaffold21777	ENST00000268605	scaffold24822	ENSMUST00000002925	C2960378	ENSECAT00000024386	C2926937	ENSCAFT00000009495	C2904266	ENSBTAT00000057192
scaffold27878	ENST00000505478	C2765377	ENSMUST00000089688	C2974695	ENSECAT00000015989	CL1143Contig1	ENSCAFT00000031534	scaffold19597	ENSBTAT00000002616
C2884724	ENST00000329713	C2934209	ENSMUST00000159293	C2834422	ENSECAT00000017066	scaffold14911	ENSCAFT00000011545	C2953042	ENSBTAT00000015987
scaffold9085	ENST00000289495	CL2069Contig1	ENSMUST00000061118	scaffold24591	ENSECAT00000017176	C2960378	ENSCAFT00000023218	scaffold28412	ENSBTAT00000055247
scaffold3007	ENST00000397820	C2976433	ENSMUST00000038422	scaffold3515	ENSECAT00000011514	C2974695	ENSCAFT00000025112	scaffold1439	ENSBTAT00000024898
contig05015	ENST00000296533	scaffold13510	ENSMUST00000159988	CL3100Contig1	ENSECAT00000016959	C2834422	ENSCAFT00000013443	CL1350Contig1	ENSBTAT00000019351
C2979345	ENST00000323030	C2809424	ENSMUST00000079883	C2904266	ENSECAT00000013221	scaffold3515	ENSCAFT00000003802	C2950291	ENSBTAT00000063357
scaffold5798	ENST00000475657	scaffold159	ENSMUST00000003705	scaffold19597	ENSECAT00000010884	C2904266	ENSCAFT00000015732	scaffold29051	ENSBTAT00000022853
C2851516	ENST00000526971	scaffold30374	ENSMUST00000019268	C2953042	ENSECAT00000003759	scaffold19597	ENSCAFT00000025598	C2891978	ENSBTAT00000046015
scaffold27410	ENST00000317578	scaffold26022	ENSMUST00000059980	scaffold28412	ENSECAT00000004327	C2953042	ENSCAFT00000027182	scaffold24875	ENSBTAT00000012805
C2969645	ENST00000440149	CL713Contig1	ENSMUST00000149358	scaffold1439	ENSECAT00000020508	scaffold28412	ENSCAFT00000030574	C2812136	ENSBTAT00000023735
C2853124	ENST00000542630	scaffold7878	ENSMUST00000108572	CL1350Contig1	ENSECAT00000011504	scaffold1439	ENSCAFT00000027513	C2989223	ENSBTAT00000001785
C2766239	ENST00000262776	scaffold21823	ENSMUST00000091268	C2950291	ENSECAT00000001499	CL1350Contig1	ENSCAFT00000021901	scaffold4797	ENSBTAT00000013892
scaffold9824	ENST00000256637	scaffold17053	ENSMUST00000110686	scaffold29051	ENSECAT00000007223	scaffold29051	ENSCAFT00000036406	CL1459Contig1	ENSBTAT00000014749
scaffold7103	ENST00000372224	scaffold12412	ENSMUST00000040307	C2891978	ENSECAT00000006924	C2891978	ENSCAFT00000032444	C2856330	ENSBTAT00000015434
scaffold15035	ENST00000358498	C2960264	ENSMUST00000144377	scaffold24875	ENSECAT00000025504	scaffold24875	ENSCAFT00000030546	C2928445	ENSBTAT00000016863
C2812030	ENST00000469008	C2931443	ENSMUST00000114234	C2812136	ENSECAT00000000413	C2812136	ENSCAFT00000020116	CL2102Contig1	ENSBTAT00000008159
C2979395	ENST00000542914	CL1827Contig1	ENSMUST00000103146	C2989223	ENSECAT00000009697	C2989223	ENSCAFT00000005820	CL2104Contig1	ENSBTAT00000021394
CL1952Contig1	ENST00000324052	contig02351	ENSMUST00000169681	scaffold4797	ENSECAT00000007497	contig00360	ENSCAFT00000037059	contig02487	ENSBTAT00000028322
C2931947	ENST00000329143	C2981617	ENSMUST00000026839	CL1459Contig1	ENSECAT00000016020	C2924039	ENSCAFT00000015450	C2992735	ENSBTAT00000005092
C2941943	ENST00000437800	C2903172	ENSMUST00000146095	C2856330	ENSECAT00000009318	scaffold4797	ENSCAFT00000006247	C2963506	ENSBTAT00000053077
contig03120	ENST00000281081	scaffold14773	ENSMUST00000134067	C2928445	ENSECAT00000019124	CL1459Contig1	ENSCAFT00000014728	C2978999	ENSBTAT00000036540
C2956944	ENST00000421852	contig05856	ENSMUST00000034487	CL2102Contig1	ENSECAT00000027080	C2928445	ENSCAFT00000010484	C2790833	ENSBTAT00000015206
scaffold15076	ENST00000470802	C2991567	ENSMUST00000103116	contig02487	ENSECAT00000010194	CL2102Contig1	ENSCAFT00000014616	scaffold21721	ENSBTAT00000007912
C2771041	ENST00000358269	C2825728	ENSMUST00000144324	C2992735	ENSECAT00000026827	scaffold13395	ENSCAFT00000020832	scaffold7899	ENSBTAT00000052505
C2977309	ENST00000332029	CL971Contig1	ENSMUST00000045802	C2963506	ENSECAT00000022350	contig02487	ENSCAFT00000027895	C2970487	ENSBTAT00000019500
contig01381	ENST00000405767	C2992749	ENSMUST00000098106	C2978999	ENSECAT00000026996	C2992735	ENSCAFT00000030570	CL1659Contig1	ENSBTAT00000000072
C2974121	ENST00000166534	contig03975	ENSMUST00000129616	scaffold21721	ENSECAT00000015074	C2963506	ENSCAFT00000012082	scaffold18133	ENSBTAT00000002824
scaffold1469	ENST00000300917	contig05115	ENSMUST00000020034	scaffold7899	ENSECAT00000009960	C2978999	ENSCAFT00000014638	C2841600	ENSBTAT00000024334
C2946041	ENST00000540280	C2967000	ENSMUST00000120281	C2970487	ENSECAT00000024984	scaffold21721	ENSCAFT00000007316	C2964968	ENSBTAT00000017100
C2829910	ENST00000366911	C2836492	ENSMUST00000093930	CL1659Contig1	ENSECAT00000025571	scaffold7899	ENSCAFT00000006021	scaffold23405	ENSBTAT00000024656
C2988313	ENST00000394420	C2963300	ENSMUST00000026703	C2890630	ENSECAT00000011882	C2970487	ENSCAFT00000032371	scaffold27981	ENSBTAT00000000738
scaffold28749	ENST00000244050	scaffold29191	ENSMUST00000049348	scaffold18133	ENSECAT00000023382	CL1659Contig1	ENSCAFT00000038419	C2830538	ENSBTAT00000047451
scaffold26240	ENST00000344320	C2976991	ENSMUST00000171717	C2964968	ENSECAT00000020582	scaffold18133	ENSCAFT00000021717	scaffold29219	ENSBTAT00000011783
C2969515	ENST00000338689	scaffold6627	ENSMUST00000108164	scaffold27981	ENSECAT00000002772	C2990491	ENSCAFT00000029151	scaffold24706	ENSBTAT00000004788
scaffold17422	ENST00000430380	C2842870	ENSMUST00000047877	C2830538	ENSECAT00000007309	C2964968	ENSCAFT00000017053	contig01444	ENSBTAT00000046133
C2988075	ENST00000291688	C2993759	ENSMUST00000060808	scaffold29219	ENSECAT00000011848	scaffold23405	ENSCAFT00000030861	CL2581Contig1	ENSBTAT00000000201
scaffold29499	ENST00000316554	C2967692	ENSMUST00000025728	scaffold24706	ENSECAT00000014714	scaffold27981	ENSCAFT00000025428	C2793913	ENSBTAT00000024042
contig02908	ENST00000323570	C2955170	ENSMUST00000139820	scaffold16555	ENSECAT00000018886	C2830538	ENSCAFT00000006231	scaffold26330	ENSBTAT00000029532
C2858700	ENST00000226218	scaffold19409	ENSMUST00000052068	contig01444	ENSECAT00000011913	scaffold29219	ENSCAFT00000023578	C2926291	ENSBTAT00000017022
C2897742	ENST00000310942	C2930697	ENSMUST00000052167	CL2581Contig1	ENSECAT00000014526	scaffold24706	ENSCAFT00000003791	C2914502	ENSBTAT00000037998
C2975603	ENST00000326848	C2949181	ENSMUST00000084881	C2793913	ENSECAT00000002157	scaffold16555	ENSCAFT00000008263	CL2616Contig1	ENSBTAT00000007231
contig03585	ENST00000297579	scaffold18116	ENSMUST00000128464	C2974815	ENSECAT00000024085	contig01444	ENSCAFT00000013909	scaffold7695	ENSBTAT00000014872
C2971663	ENST00000225941	scaffold14520	ENSMUST00000108566	scaffold26330	ENSECAT00000011909	CL2581Contig1	ENSCAFT00000020911	scaffold28735	ENSBTAT00000000200
CL2051Contig1	ENST00000357758	C2848790	ENSMUST00000167655	C2914502	ENSECAT00000013135	C2793913	ENSCAFT00000038434	scaffold10093	ENSBTAT00000064532
C2982315	ENST00000312438	C2967800	ENSMUST00000166505	CL2616Contig1	ENSECAT00000027104	scaffold26330	ENSCAFT00000014409	C2989747	ENSBTAT00000023571
scaffold10544	ENST00000478705	C2844750	ENSMUST00000035275	scaffold7695	ENSECAT00000008137	C2963804	ENSCAFT00000024021	CL521Contig1	ENSBTAT00000002296
CL2644Contig1	ENST00000373700	C2952272	ENSMUST00000149243	scaffold28735	ENSECAT00000009981	C2926291	ENSCAFT00000021484	contig03726	ENSBTAT00000026526
C2852336	ENST00000267377	C2891254	ENSMUST00000122211	C2989747	ENSECAT00000019807	C2914502	ENSCAFT00000018626	scaffold28078	ENSBTAT00000024820
scaffold9261	ENST00000487490	scaffold13525	ENSMUST00000022727	CL521Contig1	ENSECAT00000011795	CL2616Contig1	ENSCAFT00000016917	scaffold24321	ENSBTAT00000039272
CL2958Contig1	ENST00000277010	C2926937	ENSMUST00000089458	contig03726	ENSECAT00000016077	scaffold7695	ENSCAFT00000035431	scaffold20147	ENSBTAT00000043571
CL306Contig1	ENST00000298068	CL1143Contig1	ENSMUST00000000001	scaffold28078	ENSECAT00000000643	scaffold28735	ENSCAFT00000025237	scaffold30412	ENSBTAT00000065036
CL3102Contig1	ENST00000395652	scaffold14911	ENSMUST00000163432	scaffold24321	ENSECAT00000015223	scaffold26068	ENSCAFT00000003478	C2991617	ENSBTAT00000037329
contig00251	ENST00000552105	C2960378	ENSMUST00000022344	scaffold20147	ENSECAT00000021773	scaffold10093	ENSCAFT00000025656	scaffold6257	ENSBTAT00000025174
C2983805	ENST00000275767	C2974695	ENSMUST00000108557	scaffold30412	ENSECAT00000006761	C2989747	ENSCAFT00000023640	C2934097	ENSBTAT00000028385
C2988941	ENST00000398364	C2834422	ENSMUST00000123537	C2991617	ENSECAT00000024716	C2778301	ENSCAFT00000000876	C2793691	ENSBTAT00000016206
C2934493	ENST00000552689	C2929323	ENSMUST00000170900	scaffold6257	ENSECAT00000020184	CL521Contig1	ENSCAFT00000021067	C2971817	ENSBTAT00000065365
C2959526	ENST00000428288	CL3100Contig1	ENSMUST00000164551	C2934097	ENSECAT00000020768	contig03726	ENSCAFT00000011393	contig01603	ENSBTAT00000036142
scaffold28958	ENST00000325223	C2904266	ENSMUST00000072329	C2770513	ENSECAT00000011965	scaffold28078	ENSCAFT00000007753	C2984799	ENSBTAT00000020203
contig04991	ENST00000278174	scaffold19597	ENSMUST00000164359	contig01603	ENSECAT00000011336	scaffold20147	ENSCAFT00000006025	scaffold21516	ENSBTAT00000026855
CL1715Contig1	ENST00000536684	C2953042	ENSMUST00000064922	C2885568	ENSECAT00000008489	C2827676	ENSCAFT00000007827	contig00319	ENSBTAT00000016242
scaffold2208	ENST00000488574	scaffold28412	ENSMUST00000055619	scaffold21516	ENSECAT00000023413	scaffold30412	ENSCAFT00000022386	CL2383Contig1	ENSBTAT00000065270
scaffold22677	ENST00000344731	CL1350Contig1	ENSMUST00000045866	contig00319	ENSECAT00000009703	C2991617	ENSCAFT00000001493	scaffold25283	ENSBTAT00000034535
C2834186	ENST00000378550	scaffold21333	ENSMUST00000105632	CL2383Contig1	ENSECAT00000014399	scaffold6257	ENSCAFT00000018988	scaffold21620	ENSBTAT00000016906
scaffold7166	ENST00000472395	scaffold29051	ENSMUST00000021916	contig01632	ENSECAT00000015625	C2934097	ENSCAFT00000027010	CL2045Contig1	ENSBTAT00000054042
CL831Contig1	ENST00000510533	C2891978	ENSMUST00000070508	scaffold25283	ENSECAT00000018614	contig01603	ENSCAFT00000027164	C2933551	ENSBTAT00000027858
scaffold30298	ENST00000328914	scaffold24875	ENSMUST00000044530	scaffold21620	ENSECAT00000009383	scaffold5124	ENSCAFT00000007030	scaffold29380	ENSBTAT00000012808
C2958942	ENST00000538932	C2876384	ENSMUST00000146606	CL2045Contig1	ENSECAT00000011243	scaffold21516	ENSCAFT00000032035	CL1813Contig1	ENSBTAT00000007918
C2878644	ENST00000545323	C2989223	ENSMUST00000042724	C2983525	ENSECAT00000025748	C2765699	ENSCAFT00000010037	scaffold28927	ENSBTAT00000065839
scaffold22300	ENST00000457512	C2801074	ENSMUST00000126115	C2933551	ENSECAT00000021466	contig00319	ENSCAFT00000016566	scaffold28428	ENSBTAT00000053651
C2774963	ENST00000459872	C2924039	ENSMUST00000163845	scaffold29380	ENSECAT00000006415	CL2383Contig1	ENSCAFT00000018676	C2832180	ENSBTAT00000019876
scaffold23815	ENST00000366498	scaffold4797	ENSMUST00000019977	CL1813Contig1	ENSECAT00000015009	contig01632	ENSCAFT00000032470	contig01101	ENSBTAT00000005959
scaffold5242	ENST00000508747	scaffold25902	ENSMUST00000157076	scaffold28428	ENSECAT00000027019	scaffold25283	ENSCAFT00000006613	C2992299	ENSBTAT00000017811
scaffold2152	ENST00000314228	CL1459Contig1	ENSMUST00000023099	scaffold17089	ENSECAT00000022341	scaffold21620	ENSCAFT00000014591	scaffold24484	ENSBTAT00000017930
contig05557	ENST00000427335	C2928445	ENSMUST00000167166	C2832180	ENSECAT00000024218	CL2045Contig1	ENSCAFT00000010290	C2965602	ENSBTAT00000007811
scaffold21396	ENST00000439853	CL2102Contig1	ENSMUST00000100420	contig01101	ENSECAT00000017757	C2933551	ENSCAFT00000013221	CL1139Contig1	ENSBTAT00000025447
C2963970	ENST00000334534	C2926045	ENSMUST00000056176	C2992299	ENSECAT00000026881	scaffold29380	ENSCAFT00000016513	C2969407	ENSBTAT00000008604
scaffold7327	ENST00000500161	scaffold13395	ENSMUST00000108789	scaffold11567	ENSECAT00000024681	CL1813Contig1	ENSCAFT00000004569	scaffold30289	ENSBTAT00000063617
C2991093	ENST00000218176	contig02487	ENSMUST00000101251	scaffold22832	ENSECAT00000024481	scaffold28927	ENSCAFT00000035676	CL325Contig1	ENSBTAT00000037865
C2993483	ENST00000512113	C2992735	ENSMUST00000023165	scaffold24484	ENSECAT00000012004	scaffold28428	ENSCAFT00000007514	scaffold19722	ENSBTAT00000055849
C2883062	ENST00000544037	C2963506	ENSMUST00000138142	C2965602	ENSECAT00000013339	C2832180	ENSCAFT00000023331	C2853290	ENSBTAT00000003758
C2907860	ENST00000544823	C2978999	ENSMUST00000121142	CL1139Contig1	ENSECAT00000016494	contig01101	ENSCAFT00000017839	scaffold27934	ENSBTAT00000012004
C2839460	ENST00000496608	scaffold21721	ENSMUST00000040361	C2969407	ENSECAT00000008946	C2992299	ENSCAFT00000016240	C2964174	ENSBTAT00000025404
scaffold8544	ENST00000412036	scaffold7899	ENSMUST00000075835	C2937035	ENSECAT00000013358	scaffold22832	ENSCAFT00000018687	C2960274	ENSBTAT00000010894
C2762737	ENST00000373582	C2970487	ENSMUST00000034375	CL325Contig1	ENSECAT00000024702	scaffold24484	ENSCAFT00000014879	C2956246	ENSBTAT00000003297
C2929219	ENST00000537799	CL1659Contig1	ENSMUST00000124836	scaffold19722	ENSECAT00000020191	C2965602	ENSCAFT00000018147	scaffold17763	ENSBTAT00000017429
C2870120	ENST00000483671	scaffold18133	ENSMUST00000097707	C2964970	ENSECAT00000017638	CL1139Contig1	ENSCAFT00000017386	CL253Contig1	ENSBTAT00000020608
C2867266	ENST00000412601	C2841600	ENSMUST00000069399	C2964174	ENSECAT00000015006	C2969407	ENSCAFT00000018684	scaffold24036	ENSBTAT00000033630
contig04618	ENST00000335007	C2964968	ENSMUST00000046425	C2956246	ENSECAT00000012539	scaffold30289	ENSCAFT00000026735	C2908850	ENSBTAT00000017140
C2970189	ENST00000398793	C2870618	ENSMUST00000170399	CL253Contig1	ENSECAT00000013303	CL325Contig1	ENSCAFT00000005638	CL395Contig1	ENSBTAT00000020880
C2897706	ENST00000527582	scaffold23405	ENSMUST00000060987	C2767655	ENSECAT00000021753	C2989933	ENSCAFT00000007336	scaffold8259	ENSBTAT00000013267
C2922053	ENST00000555802	scaffold27981	ENSMUST00000163401	scaffold24036	ENSECAT00000021583	scaffold19722	ENSCAFT00000025152	C2966636	ENSBTAT00000065682
C2948625	ENST00000532469	C2830538	ENSMUST00000058747	C2908850	ENSECAT00000026612	scaffold27934	ENSCAFT00000008965	contig02818	ENSBTAT00000064711
C2833652	ENST00000466798	scaffold29219	ENSMUST00000030551	CL395Contig1	ENSECAT00000023369	C2964970	ENSCAFT00000023004	C2901196	ENSBTAT00000007054
C2965808	ENST00000267176	contig01444	ENSMUST00000088285	C2848344	ENSECAT00000015292	C2964174	ENSCAFT00000029092	C2990671	ENSBTAT00000022288
C2888394	ENST00000319928	CL2581Contig1	ENSMUST00000133615	C2966636	ENSECAT00000009533	C2956246	ENSCAFT00000002302	C2937271	ENSBTAT00000006237
C2778839	ENST00000287543	scaffold26330	ENSMUST00000111890	contig02818	ENSECAT00000004846	CL253Contig1	ENSCAFT00000006403	C2946725	ENSBTAT00000022497
scaffold3678	ENST00000238667	C2914502	ENSMUST00000105963	C2901196	ENSECAT00000021945	scaffold24036	ENSCAFT00000006338	C2950761	ENSBTAT00000028074
C2985385	ENST00000397189	CL2616Contig1	ENSMUST00000155916	C2990671	ENSECAT00000003240	C2908850	ENSCAFT00000025391	scaffold17855	ENSBTAT00000044564
C2886680	ENST00000424016	scaffold7695	ENSMUST00000079252	C2946725	ENSECAT00000015265	CL395Contig1	ENSCAFT00000000227	C2964016	ENSBTAT00000002146
contig01318	ENST00000460851	scaffold28735	ENSMUST00000087264	C2950761	ENSECAT00000021708	C2848344	ENSCAFT00000017045	contig06615	ENSBTAT00000035742
C2851822	ENST00000525996	scaffold10093	ENSMUST00000082431	C2964016	ENSECAT00000021504	C2966636	ENSCAFT00000022800	contig05955	ENSBTAT00000016865
scaffold28721	ENST00000262293	C2989747	ENSMUST00000028017	contig05955	ENSECAT00000020568	C2923729	ENSCAFT00000019866	CL559Contig1	ENSBTAT00000029923
scaffold12988	ENST00000257600	CL2812Contig1	ENSMUST00000137785	CL559Contig1	ENSECAT00000021744	C2901196	ENSCAFT00000005506	scaffold16905	ENSBTAT00000045464
C2776747	ENST00000435462	CL521Contig1	ENSMUST00000115380	scaffold28663	ENSECAT00000009581	C2990671	ENSCAFT00000007703	C2934385	ENSBTAT00000022196
scaffold17383	ENST00000332395	contig03726	ENSMUST00000029912	CL138Contig1	ENSECAT00000017128	C2946725	ENSCAFT00000000470	scaffold28663	ENSBTAT00000019929
C2986849	ENST00000369250	scaffold24321	ENSMUST00000095914	scaffold11870	ENSECAT00000007224	scaffold17855	ENSCAFT00000038040	C2949213	ENSBTAT00000015468
scaffold6249	ENST00000293973	scaffold20147	ENSMUST00000052581	C2769615	ENSECAT00000025618	C2964016	ENSCAFT00000030960	CL138Contig1	ENSBTAT00000009461
scaffold8463	ENST00000258729	C2820406	ENSMUST00000159195	CL2550Contig1	ENSECAT00000023660	contig05955	ENSCAFT00000031510	scaffold11870	ENSBTAT00000022379
CL118Contig1	ENST00000511939	scaffold30412	ENSMUST00000124033	CL2030Contig1	ENSECAT00000026215	CL559Contig1	ENSCAFT00000020249	CL2550Contig1	ENSBTAT00000018408
CL1897Contig1	ENST00000389834	C2991617	ENSMUST00000096430	CL117Contig1	ENSECAT00000010861	scaffold16905	ENSCAFT00000035896	CL2030Contig1	ENSBTAT00000022120
C2973253	ENST00000394790	scaffold6257	ENSMUST00000074208	C2931065	ENSECAT00000004432	scaffold28663	ENSCAFT00000004279	CL117Contig1	ENSBTAT00000028238
C2983617	ENST00000321464	C2934097	ENSMUST00000103164	CL927Contig1	ENSECAT00000025048	CL138Contig1	ENSCAFT00000037745	CL927Contig1	ENSBTAT00000026553
C2898740	ENST00000467246	C2770513	ENSMUST00000115154	scaffold23931	ENSECAT00000007860	scaffold11870	ENSCAFT00000027057	scaffold23931	ENSBTAT00000002101
scaffold29514	ENST00000374839	C2971817	ENSMUST00000110008	C2947025	ENSECAT00000002392	C2769615	ENSCAFT00000002538	contig06704	ENSBTAT00000061338
scaffold1898	ENST00000432183	contig01603	ENSMUST00000164229	contig06704	ENSECAT00000011564	CL2550Contig1	ENSCAFT00000010882	CL484Contig1	ENSBTAT00000043692
CL690Contig1	ENST00000329378	C2904196	ENSMUST00000019276	CL484Contig1	ENSECAT00000000118	CL2030Contig1	ENSCAFT00000030530	scaffold2110	ENSBTAT00000064821
C2889830	ENST00000374303	scaffold5124	ENSMUST00000114529	scaffold2110	ENSECAT00000017048	CL117Contig1	ENSCAFT00000028783	C2891246	ENSBTAT00000015994
CL1288Contig1	ENST00000359332	scaffold21516	ENSMUST00000029769	C2891246	ENSECAT00000011581	C2987801	ENSCAFT00000005323	scaffold7148	ENSBTAT00000008254
C2905697	ENST00000329099	contig00319	ENSMUST00000077577	scaffold7148	ENSECAT00000025981	CL927Contig1	ENSCAFT00000023277	scaffold5647	ENSBTAT00000045235
C2820452	ENST00000542748	CL2383Contig1	ENSMUST00000075896	scaffold5647	ENSECAT00000022393	scaffold23931	ENSCAFT00000018412	scaffold8128	ENSBTAT00000021344
CL479Contig1	ENST00000279873	scaffold25283	ENSMUST00000163822	scaffold8128	ENSECAT00000026562	C2947025	ENSCAFT00000036831	scaffold28813	ENSBTAT00000012128
scaffold21714	ENST00000370454	scaffold21620	ENSMUST00000026170	scaffold28813	ENSECAT00000000963	contig06704	ENSCAFT00000025241	scaffold10881	ENSBTAT00000064659
scaffold3588	ENST00000377086	CL2045Contig1	ENSMUST00000047799	scaffold10881	ENSECAT00000020506	CL484Contig1	ENSCAFT00000005730	C2915008	ENSBTAT00000009840
scaffold661	ENST00000435118	C2933551	ENSMUST00000168819	C2915008	ENSECAT00000024580	scaffold2110	ENSCAFT00000011804	contig02687	ENSBTAT00000022237
scaffold2004	ENST00000468572	scaffold29380	ENSMUST00000026027	CL1946Contig1	ENSECAT00000007313	C2891246	ENSCAFT00000031632	CL1815Contig1	ENSBTAT00000001760
C2803414	ENST00000539683	CL1813Contig1	ENSMUST00000161401	contig02687	ENSECAT00000009081	scaffold7148	ENSCAFT00000010653	scaffold7869	ENSBTAT00000021869
CL2928Contig1	ENST00000264220	scaffold28927	ENSMUST00000109819	CL1815Contig1	ENSECAT00000017857	scaffold5647	ENSCAFT00000000895	CL835Contig1	ENSBTAT00000002106
contig06599	ENST00000302386	scaffold28428	ENSMUST00000117435	scaffold7869	ENSECAT00000017353	scaffold8128	ENSCAFT00000008027	scaffold23043	ENSBTAT00000013630
scaffold18819	ENST00000393170	scaffold17089	ENSMUST00000115379	CL835Contig1	ENSECAT00000025838	scaffold10881	ENSCAFT00000030976	CL988Contig1	ENSBTAT00000065503
C2973175	ENST00000541212	C2832180	ENSMUST00000032214	scaffold23043	ENSECAT00000008357	C2915008	ENSCAFT00000031046	scaffold27591	ENSBTAT00000008293
C2793457	ENST00000245812	contig01101	ENSMUST00000058245	CL988Contig1	ENSECAT00000011368	CL1946Contig1	ENSCAFT00000008021	CL3168Contig1	ENSBTAT00000001630
C2956326	ENST00000358208	C2992299	ENSMUST00000006353	scaffold27591	ENSECAT00000021423	contig02687	ENSCAFT00000018661	scaffold27136	ENSBTAT00000018668
scaffold10975	ENST00000521089	contig06022	ENSMUST00000110645	CL3168Contig1	ENSECAT00000011086	CL1815Contig1	ENSCAFT00000038330	C2970761	ENSBTAT00000003413
CL1033Contig1	ENST00000358005	C2954968	ENSMUST00000151951	scaffold27136	ENSECAT00000015331	scaffold7869	ENSCAFT00000023253	scaffold9589	ENSBTAT00000006258
C2970389	ENST00000457367	scaffold24484	ENSMUST00000102519	C2970761	ENSECAT00000004255	CL835Contig1	ENSCAFT00000003164	scaffold18688	ENSBTAT00000028690
C2933477	ENST00000522785	C2965602	ENSMUST00000064290	scaffold9589	ENSECAT00000013718	scaffold23043	ENSCAFT00000028354	scaffold4247	ENSBTAT00000007175
scaffold12854	ENST00000402192	CL1139Contig1	ENSMUST00000162364	scaffold18688	ENSECAT00000023425	CL988Contig1	ENSCAFT00000036862	C2938837	ENSBTAT00000027095
C2883434	ENST00000450095	C2969407	ENSMUST00000029259	scaffold4247	ENSECAT00000016553	scaffold27591	ENSCAFT00000031847	C2876378	ENSBTAT00000018283
C2890372	ENST00000474559	C2937035	ENSMUST00000107621	C2938837	ENSECAT00000009510	CL3168Contig1	ENSCAFT00000020313	scaffold13574	ENSBTAT00000043880
C2985197	ENST00000282394	CL325Contig1	ENSMUST00000040429	C2876378	ENSECAT00000002310	C2859632	ENSCAFT00000035867	C2778167	ENSBTAT00000019973
CL2470Contig1	ENST00000309784	scaffold19722	ENSMUST00000040706	scaffold13574	ENSECAT00000021974	C2970761	ENSCAFT00000024124	CL1293Contig1	ENSBTAT00000003589
scaffold20939	ENST00000397799	scaffold23134	ENSMUST00000113061	C2778167	ENSECAT00000008240	scaffold9589	ENSCAFT00000032030	C2877514	ENSBTAT00000014850
scaffold5404	ENST00000243644	scaffold27934	ENSMUST00000026663	CL1293Contig1	ENSECAT00000008547	scaffold18688	ENSCAFT00000017295	scaffold24933	ENSBTAT00000009719
CL2014Contig1	ENST00000260128	C2964174	ENSMUST00000171147	C2877514	ENSECAT00000022293	scaffold4247	ENSCAFT00000016851	scaffold24926	ENSBTAT00000006215
scaffold29128	ENST00000535268	C2960274	ENSMUST00000115042	scaffold24926	ENSECAT00000022912	C2938837	ENSCAFT00000012167	CL412Contig1	ENSBTAT00000001888
scaffold15611	ENST00000528897	CL253Contig1	ENSMUST00000020886	CL412Contig1	ENSECAT00000021243	C2876378	ENSCAFT00000022609	C2917741	ENSBTAT00000015414
C2944431	ENST00000327835	scaffold12629	ENSMUST00000131286	CL1468Contig1	ENSECAT00000010805	scaffold13574	ENSCAFT00000015921	C2915765	ENSBTAT00000001168
C2976745	ENST00000337612	scaffold24036	ENSMUST00000036877	scaffold21818	ENSECAT00000011656	CL1293Contig1	ENSCAFT00000018016	scaffold21818	ENSBTAT00000061490
C2990445	ENST00000304992	C2908850	ENSMUST00000006961	CL374Contig1	ENSECAT00000008999	C2877514	ENSCAFT00000012916	CL374Contig1	ENSBTAT00000027071
C2949201	ENST00000448080	CL395Contig1	ENSMUST00000025476	scaffold28631	ENSECAT00000012316	C2753687	ENSCAFT00000014466	C2992633	ENSBTAT00000062922
scaffold7201	ENST00000322861	scaffold9207	ENSMUST00000134819	C2908302	ENSECAT00000007534	scaffold24933	ENSCAFT00000023206	scaffold28631	ENSBTAT00000010904
CL774Contig1	ENST00000372106	scaffold8259	ENSMUST00000155537	C2987731	ENSECAT00000026316	scaffold24926	ENSCAFT00000012178	C2908302	ENSBTAT00000004556
CL367Contig1	ENST00000419554	C2966636	ENSMUST00000060100	scaffold21219	ENSECAT00000009174	CL412Contig1	ENSCAFT00000030200	C2987731	ENSBTAT00000034135
C2800388	ENST00000257863	contig02818	ENSMUST00000020637	C2927789	ENSECAT00000003758	C2917741	ENSCAFT00000012243	scaffold21219	ENSBTAT00000001080
scaffold24555	ENST00000307980	C2901196	ENSMUST00000147952	C2954778	ENSECAT00000004778	C2909312	ENSCAFT00000025680	C2927789	ENSBTAT00000027106
scaffold24732	ENST00000344415	C2990671	ENSMUST00000123869	C2920313	ENSECAT00000006902	CL1468Contig1	ENSCAFT00000025224	C2954778	ENSBTAT00000001832
CL1598Contig1	ENST00000550581	C2946725	ENSMUST00000129173	C2990363	ENSECAT00000012416	scaffold21818	ENSCAFT00000014779	C2920313	ENSBTAT00000022231
contig04662	ENST00000397292	scaffold17855	ENSMUST00000109800	scaffold29787	ENSECAT00000006437	CL374Contig1	ENSCAFT00000012540	C2990363	ENSBTAT00000003078
C2901106	ENST00000541118	C2964016	ENSMUST00000050220	scaffold20967	ENSECAT00000018816	C2992633	ENSCAFT00000026267	scaffold20967	ENSBTAT00000028051
C2884892	ENST00000373290	scaffold24687	ENSMUST00000146130	contig03622	ENSECAT00000014946	scaffold28631	ENSCAFT00000003905	contig03622	ENSBTAT00000027139
C2978951	ENST00000314737	contig06615	ENSMUST00000021552	contig05119	ENSECAT00000002783	C2937551	ENSCAFT00000023441	C2780995	ENSBTAT00000005575
C2961028	ENST00000448757	contig05955	ENSMUST00000004134	C2972199	ENSECAT00000024691	C2908302	ENSCAFT00000001712	contig05347	ENSBTAT00000063085
C2893462	ENST00000262197	CL559Contig1	ENSMUST00000112326	C2769127	ENSECAT00000022330	C2987731	ENSCAFT00000023335	contig05119	ENSBTAT00000000186
scaffold14820	ENST00000344962	C2934385	ENSMUST00000047431	scaffold19069	ENSECAT00000012702	C2781223	ENSCAFT00000004262	C2972199	ENSBTAT00000017425
contig03031	ENST00000361505	scaffold28663	ENSMUST00000166950	contig00555	ENSECAT00000023565	scaffold21219	ENSCAFT00000025475	C2769127	ENSBTAT00000012059
C2937007	ENST00000530622	C2949213	ENSMUST00000033871	C2894766	ENSECAT00000010675	C2927789	ENSCAFT00000029132	scaffold19069	ENSBTAT00000061201
scaffold14832	ENST00000393919	C2771249	ENSMUST00000140269	C2813770	ENSECAT00000017953	C2827480	ENSCAFT00000038680	contig00555	ENSBTAT00000000369
scaffold5827	ENST00000292357	CL138Contig1	ENSMUST00000031345	CL2370Contig1	ENSECAT00000009437	C2954778	ENSCAFT00000013180	C2842094	ENSBTAT00000017030
scaffold14622	ENST00000423561	scaffold11870	ENSMUST00000034949	scaffold30366	ENSECAT00000023474	C2920313	ENSCAFT00000032093	C2802978	ENSBTAT00000064339
C2981175	ENST00000416613	CL2550Contig1	ENSMUST00000092227	CL993Contig1	ENSECAT00000009602	C2990363	ENSCAFT00000012470	C2894766	ENSBTAT00000008107
C2938451	ENST00000449421	CL2030Contig1	ENSMUST00000165696	scaffold214	ENSECAT00000009934	scaffold29787	ENSCAFT00000007419	C2960164	ENSBTAT00000012676
C2977439	ENST00000366654	CL117Contig1	ENSMUST00000115850	C2918193	ENSECAT00000022037	scaffold20967	ENSCAFT00000007846	C2813770	ENSBTAT00000017965
CL2238Contig1	ENST00000287022	CL927Contig1	ENSMUST00000028499	C2992375	ENSECAT00000027021	contig03622	ENSCAFT00000026177	CL2370Contig1	ENSBTAT00000022841
scaffold24027	ENST00000293190	scaffold23931	ENSMUST00000035371	C2950407	ENSECAT00000023275	C2780995	ENSCAFT00000036614	scaffold30366	ENSBTAT00000043254
scaffold29565	ENST00000242067	C2947025	ENSMUST00000055184	scaffold15806	ENSECAT00000016800	contig05119	ENSCAFT00000022911	CL993Contig1	ENSBTAT00000018406
contig04429	ENST00000297324	contig06704	ENSMUST00000034734	contig03887	ENSECAT00000016451	contig00077	ENSCAFT00000032179	scaffold214	ENSBTAT00000024993
C2874816	ENST00000302904	CL484Contig1	ENSMUST00000107359	scaffold23523	ENSECAT00000011808	C2972199	ENSCAFT00000009508	C2918193	ENSBTAT00000047600
CL738Contig1	ENST00000188312	scaffold2110	ENSMUST00000025236	scaffold6522	ENSECAT00000018234	C2769127	ENSCAFT00000013333	C2992375	ENSBTAT00000027135
C2924019	ENST00000243562	C2891246	ENSMUST00000006692	CL2503Contig1	ENSECAT00000015542	scaffold19069	ENSCAFT00000021390	C2950407	ENSBTAT00000021471
C2817606	ENST00000488609	scaffold7148	ENSMUST00000053175	scaffold23048	ENSECAT00000020295	contig00555	ENSCAFT00000004510	scaffold15806	ENSBTAT00000056330
C2860486	ENST00000354183	scaffold5647	ENSMUST00000041003	C2826350	ENSECAT00000022146	C2802978	ENSCAFT00000026859	scaffold23523	ENSBTAT00000005780
contig03476	ENST00000551727	scaffold8128	ENSMUST00000076034	C2964814	ENSECAT00000010914	C2894766	ENSCAFT00000021224	scaffold6522	ENSBTAT00000045051
scaffold24917	ENST00000538906	scaffold28813	ENSMUST00000099200	C2983985	ENSECAT00000026915	C2960164	ENSCAFT00000030576	C2791827	ENSBTAT00000053803
contig02355	ENST00000406655	scaffold10881	ENSMUST00000028341	C2953512	ENSECAT00000008608	C2813770	ENSCAFT00000023918	CL2503Contig1	ENSBTAT00000056779
C2956290	ENST00000304076	CL1946Contig1	ENSMUST00000100429	C2900606	ENSECAT00000007756	CL2370Contig1	ENSCAFT00000029326	C2919413	ENSBTAT00000045574
C2908112	ENST00000542937	contig02687	ENSMUST00000015893	scaffold14019	ENSECAT00000018141	CL993Contig1	ENSCAFT00000030142	scaffold23048	ENSBTAT00000011595
scaffold851	ENST00000300101	CL1815Contig1	ENSMUST00000171644	contig03369	ENSECAT00000022854	scaffold214	ENSCAFT00000031773	C2826350	ENSBTAT00000028215
contig04666	ENST00000254759	scaffold7869	ENSMUST00000049583	scaffold26042	ENSECAT00000021861	C2992375	ENSCAFT00000038787	C2964814	ENSBTAT00000054884
scaffold14506	ENST00000422003	CL835Contig1	ENSMUST00000063882	scaffold25814	ENSECAT00000018958	scaffold24441	ENSCAFT00000031292	C2983985	ENSBTAT00000027922
C2992065	ENST00000539064	scaffold23043	ENSMUST00000010348	C2963026	ENSECAT00000018969	C2873340	ENSCAFT00000036987	C2953512	ENSBTAT00000025599
C2978385	ENST00000340058	CL988Contig1	ENSMUST00000034388	CL67Contig1	ENSECAT00000010647	C2950407	ENSCAFT00000007647	C2900606	ENSBTAT00000021218
scaffold4829	ENST00000348419	scaffold9272	ENSMUST00000145238	scaffold16450	ENSECAT00000020869	scaffold15806	ENSCAFT00000005316	scaffold14019	ENSBTAT00000008508
CL2643Contig1	ENST00000266508	scaffold27591	ENSMUST00000124486	C2913368	ENSECAT00000010484	contig03887	ENSCAFT00000013233	C2759291	ENSBTAT00000003250
C2895792	ENST00000544097	scaffold8872	ENSMUST00000162832	contig07066	ENSECAT00000011428	scaffold23523	ENSCAFT00000027601	contig03369	ENSBTAT00000009642
C2992641	ENST00000258341	CL3168Contig1	ENSMUST00000114663	C2836662	ENSECAT00000008457	scaffold6522	ENSCAFT00000001007	scaffold26042	ENSBTAT00000039338
C2773809	ENST00000533947	scaffold27136	ENSMUST00000073124	C2906421	ENSECAT00000002526	C2791827	ENSCAFT00000020054	C2934889	ENSBTAT00000037682
C2840266	ENST00000373132	C2970761	ENSMUST00000163886	scaffold27499	ENSECAT00000014924	C2798831	ENSCAFT00000015532	C2963026	ENSBTAT00000044179
scaffold25138	ENST00000367814	scaffold9589	ENSMUST00000039597	C2964332	ENSECAT00000017670	CL2503Contig1	ENSCAFT00000003101	CL67Contig1	ENSBTAT00000039803
C2962062	ENST00000552505	scaffold18688	ENSMUST00000005671	scaffold8929	ENSECAT00000015649	scaffold23048	ENSCAFT00000029217	scaffold16450	ENSBTAT00000016383
scaffold15308	ENST00000353145	scaffold4247	ENSMUST00000069284	scaffold19238	ENSECAT00000021957	C2826350	ENSCAFT00000001564	C2913368	ENSBTAT00000021619
scaffold9183	ENST00000320152	C2938837	ENSMUST00000163146	CL2731Contig1	ENSECAT00000027014	C2964814	ENSCAFT00000036835	contig07066	ENSBTAT00000003285
C2958258	ENST00000252485	CL1882Contig1	ENSMUST00000035850	scaffold865	ENSECAT00000023833	C2983985	ENSCAFT00000031477	C2836662	ENSBTAT00000023208
scaffold28355	ENST00000356444	scaffold13574	ENSMUST00000164254	C2760563	ENSECAT00000009621	C2953512	ENSCAFT00000014991	scaffold27499	ENSBTAT00000064259
scaffold27528	ENST00000494440	CL1293Contig1	ENSMUST00000108234	CL65Contig1	ENSECAT00000025038	C2900606	ENSCAFT00000026622	contig03093	ENSBTAT00000026724
contig03152	ENST00000436063	C2872782	ENSMUST00000004036	C2813070	ENSECAT00000018274	contig03369	ENSCAFT00000031693	C2964332	ENSBTAT00000021255
scaffold4163	ENST00000442970	C2753687	ENSMUST00000160202	scaffold27794	ENSECAT00000006092	scaffold26042	ENSCAFT00000010324	scaffold8929	ENSBTAT00000020429
CL1206Contig1	ENST00000360385	scaffold24933	ENSMUST00000001347	CL2185Contig1	ENSECAT00000007861	C2934889	ENSCAFT00000002162	scaffold19238	ENSBTAT00000012836
scaffold11066	ENST00000529819	scaffold24926	ENSMUST00000108023	CL1391Contig1	ENSECAT00000012953	scaffold25814	ENSCAFT00000019667	CL2731Contig1	ENSBTAT00000061396
C2986003	ENST00000373647	C2919311	ENSMUST00000013931	C2782421	ENSECAT00000009544	C2963026	ENSCAFT00000023214	scaffold865	ENSBTAT00000021878
C2862132	ENST00000330889	CL412Contig1	ENSMUST00000023396	CL3269Contig1	ENSECAT00000014419	scaffold16450	ENSCAFT00000026147	C2760563	ENSBTAT00000064455
scaffold2515	ENST00000397527	C2917741	ENSMUST00000114112	C2806682	ENSECAT00000021531	C2913368	ENSCAFT00000022851	CL65Contig1	ENSBTAT00000019462
C2986907	ENST00000467371	C2915765	ENSMUST00000071792	C2890594	ENSECAT00000002719	contig07066	ENSCAFT00000015223	scaffold27794	ENSBTAT00000014709
C2766661	ENST00000394361	CL1468Contig1	ENSMUST00000147208	scaffold7846	ENSECAT00000023310	C2836662	ENSCAFT00000004526	CL2185Contig1	ENSBTAT00000011843
scaffold22076	ENST00000215095	scaffold21818	ENSMUST00000031304	scaffold28086	ENSECAT00000002449	scaffold27499	ENSCAFT00000009062	CL1391Contig1	ENSBTAT00000023301
scaffold7280	ENST00000393375	CL374Contig1	ENSMUST00000006037	scaffold25351	ENSECAT00000012723	contig03093	ENSCAFT00000018124	C2782421	ENSBTAT00000012030
C2914834	ENST00000320785	C2908302	ENSMUST00000070209	contig02564	ENSECAT00000013532	C2964332	ENSCAFT00000029911	CL3269Contig1	ENSBTAT00000024481
C2981167	ENST00000538468	C2987731	ENSMUST00000028021	C2844816	ENSECAT00000021667	C2764881	ENSCAFT00000006297	C2806682	ENSBTAT00000023774
CL2199Contig1	ENST00000519487	C2781223	ENSMUST00000132344	scaffold29186	ENSECAT00000010674	scaffold8929	ENSCAFT00000019745	C2890594	ENSBTAT00000036420
C2959086	ENST00000296402	C2819662	ENSMUST00000173445	C2985509	ENSECAT00000001548	scaffold19238	ENSCAFT00000000553	scaffold7846	ENSBTAT00000049249
C2776969	ENST00000536543	scaffold21219	ENSMUST00000006614	C2893434	ENSECAT00000013639	scaffold865	ENSCAFT00000029569	scaffold28086	ENSBTAT00000052628
scaffold30358	ENST00000373555	C2927789	ENSMUST00000056677	C2970123	ENSECAT00000009441	C2760563	ENSCAFT00000001928	scaffold25351	ENSBTAT00000045794
C2846306	ENST00000520292	scaffold20928	ENSMUST00000101558	C2869392	ENSECAT00000011701	CL65Contig1	ENSCAFT00000028978	contig02564	ENSBTAT00000007784
scaffold26179	ENST00000336034	C2954778	ENSMUST00000114218	C2944735	ENSECAT00000008006	CL2185Contig1	ENSCAFT00000030027	scaffold29186	ENSBTAT00000002293
contig04086	ENST00000374688	C2920313	ENSMUST00000031205	C2965564	ENSECAT00000024224	CL1391Contig1	ENSCAFT00000000325	C2892602	ENSBTAT00000014791
C2873866	ENST00000244934	C2990363	ENSMUST00000035840	scaffold30421	ENSECAT00000009830	C2782421	ENSCAFT00000037208	scaffold22944	ENSBTAT00000012142
CL2301Contig1	ENST00000445299	scaffold29787	ENSMUST00000061450	C2980313	ENSECAT00000008346	CL3269Contig1	ENSCAFT00000021673	C2985509	ENSBTAT00000027963
scaffold5543	ENST00000491952	scaffold20967	ENSMUST00000030791	contig04990	ENSECAT00000011839	scaffold29956	ENSCAFT00000022236	C2893434	ENSBTAT00000000022
C2885584	ENST00000540969	contig03622	ENSMUST00000094797	C2928189	ENSECAT00000011481	C2806682	ENSCAFT00000019583	C2861912	ENSBTAT00000013804
scaffold28877	ENST00000357955	contig05347	ENSMUST00000155856	scaffold27172	ENSECAT00000022179	C2890594	ENSCAFT00000024972	scaffold2133	ENSBTAT00000008652
contig03257	ENST00000392212	contig05119	ENSMUST00000020307	C2841324	ENSECAT00000017693	scaffold7846	ENSCAFT00000002994	C2970123	ENSBTAT00000021761
contig05342	ENST00000316089	contig00077	ENSMUST00000045254	contig03298	ENSECAT00000015691	scaffold28086	ENSCAFT00000037929	C2869392	ENSBTAT00000000687
C2952714	ENST00000549024	C2973655	ENSMUST00000170860	contig06056	ENSECAT00000012520	scaffold25351	ENSCAFT00000026562	C2944735	ENSBTAT00000001069
C2844314	ENST00000519186	C2972199	ENSMUST00000033289	C2973383	ENSECAT00000018176	contig02564	ENSCAFT00000024776	C2965564	ENSBTAT00000022006
C2886634	ENST00000421673	C2769127	ENSMUST00000046687	C2973751	ENSECAT00000011994	scaffold29186	ENSCAFT00000015647	scaffold30421	ENSBTAT00000015699
CL503Contig1	ENST00000435532	scaffold19069	ENSMUST00000055001	scaffold19185	ENSECAT00000019658	C2892602	ENSCAFT00000024566	C2980313	ENSBTAT00000007157
C2821804	ENST00000253410	contig00555	ENSMUST00000020753	scaffold14486	ENSECAT00000015828	C2802806	ENSCAFT00000008709	C2928189	ENSBTAT00000039158
C2826314	ENST00000447460	C2873190	ENSMUST00000143425	C2972441	ENSECAT00000011881	C2985509	ENSCAFT00000014595	scaffold15893	ENSBTAT00000033361
scaffold26145	ENST00000539652	C2842094	ENSMUST00000170361	scaffold28647	ENSECAT00000026631	C2893434	ENSCAFT00000011648	C2967804	ENSBTAT00000007857
C2884344	ENST00000513517	C2802978	ENSMUST00000160767	scaffold8592	ENSECAT00000023037	C2861912	ENSCAFT00000024735	contig03298	ENSBTAT00000028888
C2991905	ENST00000378629	C2894766	ENSMUST00000026328	C2798964	ENSECAT00000011053	scaffold2133	ENSCAFT00000030473	contig06056	ENSBTAT00000009113
scaffold15708	ENST00000219368	C2960164	ENSMUST00000030903	contig04566	ENSECAT00000017244	C2970123	ENSCAFT00000012169	C2973383	ENSBTAT00000017848
C2859710	ENST00000314520	CL2370Contig1	ENSMUST00000066498	contig02851	ENSECAT00000020163	C2869392	ENSCAFT00000013903	scaffold19185	ENSBTAT00000024464
C2938269	ENST00000515385	CL993Contig1	ENSMUST00000023150	CL397Contig1	ENSECAT00000025518	C2944735	ENSCAFT00000013131	scaffold14486	ENSBTAT00000063635
C2989891	ENST00000441024	scaffold214	ENSMUST00000036049	C2983269	ENSECAT00000010452	scaffold30421	ENSCAFT00000029545	C2972441	ENSBTAT00000008766
C2853612	ENST00000493023	C2918193	ENSMUST00000002013	contig04027	ENSECAT00000006651	C2980313	ENSCAFT00000031716	scaffold18046	ENSBTAT00000054439
C2965798	ENST00000216832	C2992375	ENSMUST00000041272	CL1082Contig1	ENSECAT00000019205	C2928189	ENSCAFT00000019665	scaffold28647	ENSBTAT00000007881
C2898140	ENST00000481623	scaffold24441	ENSMUST00000128597	C2933295	ENSECAT00000024760	scaffold27172	ENSCAFT00000014486	scaffold8592	ENSBTAT00000003545
C2793017	ENST00000471457	C2950407	ENSMUST00000058109	C2896054	ENSECAT00000007086	C2841324	ENSCAFT00000009881	C2798964	ENSBTAT00000065478
C2866252	ENST00000531886	scaffold15806	ENSMUST00000133404	CL83Contig1	ENSECAT00000016356	contig03298	ENSCAFT00000027868	contig04566	ENSBTAT00000021256
C2977687	ENST00000380412	scaffold23523	ENSMUST00000163778	C2806542	ENSECAT00000007821	contig06056	ENSCAFT00000019380	contig02851	ENSBTAT00000006600
CL1392Contig1	ENST00000538614	scaffold6522	ENSMUST00000039655	scaffold2667	ENSECAT00000002349	C2973383	ENSCAFT00000029018	CL397Contig1	ENSBTAT00000012394
scaffold18468	ENST00000359435	C2791827	ENSMUST00000145230	C2957442	ENSECAT00000015053	scaffold19185	ENSCAFT00000029357	C2787785	ENSBTAT00000063953
scaffold17177	ENST00000294008	CL2503Contig1	ENSMUST00000020074	C2972609	ENSECAT00000013577	scaffold14486	ENSCAFT00000028022	C2983269	ENSBTAT00000005744
scaffold6948	ENST00000221418	C2836228	ENSMUST00000165810	contig02504	ENSECAT00000018514	C2972441	ENSCAFT00000027634	contig04027	ENSBTAT00000010381
scaffold19813	ENST00000394100	scaffold23048	ENSMUST00000070681	C2967038	ENSECAT00000024175	scaffold28647	ENSCAFT00000035680	CL1082Contig1	ENSBTAT00000002361
C2975281	ENST00000299320	C2826350	ENSMUST00000089174	scaffold28908	ENSECAT00000014822	scaffold8592	ENSCAFT00000028426	C2933295	ENSBTAT00000028571
C2979853	ENST00000423680	C2964814	ENSMUST00000143405	C2925661	ENSECAT00000018779	contig04566	ENSCAFT00000036220	C2896054	ENSBTAT00000014266
C2987167	ENST00000303383	C2983985	ENSMUST00000106707	C2840452	ENSECAT00000013350	contig02851	ENSCAFT00000039011	CL83Contig1	ENSBTAT00000024487
CL1530Contig1	ENST00000261708	C2900606	ENSMUST00000001619	scaffold9381	ENSECAT00000014479	CL397Contig1	ENSCAFT00000002844	C2806542	ENSBTAT00000000926
C2987785	ENST00000217971	scaffold14019	ENSMUST00000031726	C2969725	ENSECAT00000005102	C2787785	ENSCAFT00000011559	scaffold2667	ENSBTAT00000014473
C2963060	ENST00000306384	contig03369	ENSMUST00000102621	C2948991	ENSECAT00000017797	C2983269	ENSCAFT00000007658	contig04000	ENSBTAT00000049486
C2927163	ENST00000246043	scaffold26042	ENSMUST00000099362	C2762539	ENSECAT00000016496	contig04027	ENSCAFT00000027582	C2957442	ENSBTAT00000017523
C2773289	ENST00000466613	scaffold25814	ENSMUST00000023522	C2957608	ENSECAT00000010050	CL1082Contig1	ENSCAFT00000029684	C2972609	ENSBTAT00000042613
C2943017	ENST00000269601	C2800492	ENSMUST00000145045	scaffold10056	ENSECAT00000000871	C2933295	ENSCAFT00000004059	contig02504	ENSBTAT00000018774
scaffold15321	ENST00000327428	C2963026	ENSMUST00000114272	C2967184	ENSECAT00000015432	C2896054	ENSCAFT00000018796	scaffold262	ENSBTAT00000045479
C2846522	ENST00000431744	C2913368	ENSMUST00000021296	C2794467	ENSECAT00000017639	CL83Contig1	ENSCAFT00000000365	C2967038	ENSBTAT00000065486
C2805982	ENST00000482569	contig07066	ENSMUST00000001757	scaffold19707	ENSECAT00000022458	C2806542	ENSCAFT00000010494	scaffold28908	ENSBTAT00000046947
C2975299	ENST00000545949	C2836662	ENSMUST00000039900	scaffold8850	ENSECAT00000009482	scaffold2667	ENSCAFT00000024441	C2925661	ENSBTAT00000009603
C2793773	ENST00000471070	C2906421	ENSMUST00000149645	contig01276	ENSECAT00000017454	contig04000	ENSCAFT00000027630	C2840452	ENSBTAT00000032051
contig01234	ENST00000276141	scaffold27499	ENSMUST00000169232	C2827392	ENSECAT00000025426	C2957442	ENSCAFT00000010050	scaffold9381	ENSBTAT00000026802
scaffold29554	ENST00000401642	contig03093	ENSMUST00000049093	scaffold13788	ENSECAT00000021850	C2972609	ENSCAFT00000009294	C2969725	ENSBTAT00000063023
scaffold21799	ENST00000451882	C2964332	ENSMUST00000168719	C2946463	ENSECAT00000005504	contig02504	ENSCAFT00000021841	C2948991	ENSBTAT00000046417
C2926283	ENST00000399696	C2764881	ENSMUST00000040636	C2886406	ENSECAT00000018389	C2967038	ENSCAFT00000015081	C2762539	ENSBTAT00000014131
C2986911	ENST00000523948	scaffold8929	ENSMUST00000098873	C2808224	ENSECAT00000007540	scaffold28908	ENSCAFT00000026853	C2957608	ENSBTAT00000004549
CL934Contig1	ENST00000374622	scaffold19238	ENSMUST00000102772	C2868568	ENSECAT00000028848	C2925661	ENSCAFT00000001065	scaffold10056	ENSBTAT00000055702
C2992049	ENST00000544635	scaffold865	ENSMUST00000097955	C2907199	ENSECAT00000018818	C2840452	ENSCAFT00000009103	C2967184	ENSBTAT00000064450
C2765127	ENST00000221233	C2760563	ENSMUST00000053232	C2824344	ENSECAT00000013364	C2969725	ENSCAFT00000037365	C2794467	ENSBTAT00000043470
contig05885	ENST00000244426	CL65Contig1	ENSMUST00000146409	CL2354Contig1	ENSECAT00000019240	C2948991	ENSCAFT00000030328	scaffold19707	ENSBTAT00000029458
C2990081	ENST00000296468	scaffold27794	ENSMUST00000119537	CL2901Contig1	ENSECAT00000009808	C2762539	ENSCAFT00000014022	scaffold8850	ENSBTAT00000009387
C2992171	ENST00000243776	CL2185Contig1	ENSMUST00000172250	scaffold16647	ENSECAT00000027151	C2957608	ENSCAFT00000022224	contig01276	ENSBTAT00000024135
C2985491	ENST00000247992	CL1391Contig1	ENSMUST00000035648	scaffold17606	ENSECAT00000010425	scaffold10056	ENSCAFT00000038354	C2827392	ENSBTAT00000015823
C2898244	ENST00000490515	scaffold24313	ENSMUST00000135300	scaffold4188	ENSECAT00000018493	C2967184	ENSCAFT00000009546	scaffold13788	ENSBTAT00000012542
C2937657	ENST00000431474	CL3269Contig1	ENSMUST00000059250	C2777899	ENSECAT00000017302	scaffold19707	ENSCAFT00000022256	C2946463	ENSBTAT00000006877
C2969743	ENST00000505271	C2806682	ENSMUST00000009219	scaffold15970	ENSECAT00000013353	C2889368	ENSCAFT00000038216	C2886406	ENSBTAT00000002237
C2917353	ENST00000402260	C2890594	ENSMUST00000147403	scaffold7613	ENSECAT00000010424	scaffold8850	ENSCAFT00000012176	C2808224	ENSBTAT00000019309
CL2626Contig1	ENST00000317483	scaffold7846	ENSMUST00000099560	C2763235	ENSECAT00000022264	contig01276	ENSCAFT00000012672	C2907199	ENSBTAT00000000345
C2931131	ENST00000290273	scaffold28086	ENSMUST00000168851	CL1225Contig1	ENSECAT00000018236	C2827392	ENSCAFT00000024071	C2824344	ENSBTAT00000026535
C2926261	ENST00000394089	scaffold25351	ENSMUST00000103217	scaffold2140	ENSECAT00000023167	scaffold13788	ENSCAFT00000030965	CL2354Contig1	ENSBTAT00000003191
C2881048	ENST00000538376	C2844816	ENSMUST00000055439	scaffold7895	ENSECAT00000015703	C2946463	ENSCAFT00000027646	CL2901Contig1	ENSBTAT00000012570
contig06757	ENST00000222266	scaffold29186	ENSMUST00000106980	C2964886	ENSECAT00000020461	C2886406	ENSCAFT00000008683	scaffold16647	ENSBTAT00000063011
CL1582Contig1	ENST00000548792	scaffold22944	ENSMUST00000130529	scaffold10344	ENSECAT00000015584	C2808224	ENSCAFT00000030888	C2791021	ENSBTAT00000000354
scaffold28274	ENST00000375368	C2802806	ENSMUST00000049312	contig06836	ENSECAT00000021245	C2868568	ENSCAFT00000031652	scaffold17606	ENSBTAT00000028197
scaffold8405	ENST00000543496	C2985509	ENSMUST00000089318	C2958582	ENSECAT00000014207	C2824344	ENSCAFT00000023387	C2777899	ENSBTAT00000023810
scaffold1131	ENST00000305768	C2893434	ENSMUST00000171151	C2900740	ENSECAT00000021451	CL2354Contig1	ENSCAFT00000015084	scaffold15970	ENSBTAT00000028930
scaffold26523	ENST00000361170	C2861912	ENSMUST00000138284	C2897816	ENSECAT00000015589	CL2901Contig1	ENSCAFT00000009907	C2813280	ENSBTAT00000018115
C2904030	ENST00000428014	scaffold2133	ENSMUST00000050881	scaffold26843	ENSECAT00000020636	scaffold16647	ENSCAFT00000022292	scaffold7613	ENSBTAT00000016013
contig03069	ENST00000341285	C2970123	ENSMUST00000071985	scaffold20694	ENSECAT00000029153	C2857982	ENSCAFT00000003273	CL1225Contig1	ENSBTAT00000045673
contig01429	ENST00000542052	C2869392	ENSMUST00000081202	contig03687	ENSECAT00000020864	C2791021	ENSCAFT00000006924	scaffold7895	ENSBTAT00000000774
CL1559Contig1	ENST00000355773	C2944735	ENSMUST00000023761	scaffold21248	ENSECAT00000026723	scaffold17606	ENSCAFT00000001523	C2964886	ENSBTAT00000001720
scaffold14180	ENST00000361697	scaffold30421	ENSMUST00000071325	C2977517	ENSECAT00000021942	C2777899	ENSCAFT00000035538	scaffold10344	ENSBTAT00000010653
scaffold28452	ENST00000477092	C2980313	ENSMUST00000171143	C2802990	ENSECAT00000028891	scaffold7613	ENSCAFT00000017636	contig06836	ENSBTAT00000027941
C2771645	ENST00000544088	contig04990	ENSMUST00000072896	C2954422	ENSECAT00000021135	CL1225Contig1	ENSCAFT00000022080	C2958582	ENSBTAT00000014720
scaffold2644	ENST00000300255	C2928189	ENSMUST00000172271	C2829814	ENSECAT00000015512	C2889012	ENSCAFT00000002246	C2900740	ENSBTAT00000012742
CL2454Contig1	ENST00000237281	scaffold27172	ENSMUST00000163540	C2759541	ENSECAT00000023928	C2964886	ENSCAFT00000015840	C2897816	ENSBTAT00000018167
scaffold25673	ENST00000371608	C2841324	ENSMUST00000091934	scaffold18986	ENSECAT00000011651	scaffold10344	ENSCAFT00000012560	scaffold26843	ENSBTAT00000025707
C2944421	ENST00000542431	scaffold15893	ENSMUST00000061720	CL2906Contig1	ENSECAT00000020209	contig06836	ENSCAFT00000011146	scaffold20694	ENSBTAT00000026937
CL259Contig1	ENST00000222792	contig03298	ENSMUST00000020794	C2955374	ENSECAT00000015458	C2958582	ENSCAFT00000024995	contig03687	ENSBTAT00000045347
scaffold4666	ENST00000264827	contig06056	ENSMUST00000023530	C2858850	ENSECAT00000007261	C2900740	ENSCAFT00000002202	scaffold21248	ENSBTAT00000013222
C2849278	ENST00000535097	C2779467	ENSMUST00000146077	C2981947	ENSECAT00000020469	C2897816	ENSCAFT00000026854	C2977517	ENSBTAT00000012108
C2910880	ENST00000388761	C2973383	ENSMUST00000075281	scaffold18885	ENSECAT00000016575	scaffold26843	ENSCAFT00000001594	C2817362	ENSBTAT00000064055
C2857328	ENST00000370512	scaffold19185	ENSMUST00000165300	scaffold8035	ENSECAT00000003114	scaffold20694	ENSCAFT00000016209	C2954422	ENSBTAT00000021849
C2977153	ENST00000406768	scaffold14486	ENSMUST00000147397	C2922265	ENSECAT00000020600	contig03687	ENSCAFT00000039790	C2829814	ENSBTAT00000021507
C2820774	ENST00000307365	C2972441	ENSMUST00000049382	C2768745	ENSECAT00000017091	scaffold21248	ENSCAFT00000012740	C2759541	ENSBTAT00000001417
CL2392Contig1	ENST00000412033	scaffold28647	ENSMUST00000043785	contig03818	ENSECAT00000015115	C2977517	ENSCAFT00000014731	scaffold18986	ENSBTAT00000048830
C2862636	ENST00000466713	C2975395	ENSMUST00000023683	C2928433	ENSECAT00000010186	C2802990	ENSCAFT00000030537	CL2906Contig1	ENSBTAT00000046172
scaffold10724	ENST00000389793	contig04566	ENSMUST00000025561	scaffold30218	ENSECAT00000021729	C2954422	ENSCAFT00000020077	C2955374	ENSBTAT00000066191
scaffold13475	ENST00000355703	contig02851	ENSMUST00000074846	scaffold27315	ENSECAT00000001286	C2759541	ENSCAFT00000023014	C2858850	ENSBTAT00000011453
scaffold12694	ENST00000328630	CL397Contig1	ENSMUST00000025659	contig00959	ENSECAT00000006168	scaffold18986	ENSCAFT00000012728	C2981947	ENSBTAT00000016118
C2895306	ENST00000342583	scaffold1546	ENSMUST00000165399	C2993001	ENSECAT00000003931	CL2906Contig1	ENSCAFT00000036463	scaffold18885	ENSBTAT00000020389
C2929555	ENST00000260385	C2983269	ENSMUST00000073325	C2961824	ENSECAT00000023112	C2834218	ENSCAFT00000004643	scaffold8035	ENSBTAT00000020419
scaffold22110	ENST00000393237	C2962426	ENSMUST00000169959	contig00894	ENSECAT00000019350	C2955374	ENSCAFT00000020534	C2922265	ENSBTAT00000018992
C2903040	ENST00000525584	contig04027	ENSMUST00000000287	CL2421Contig1	ENSECAT00000025235	C2858850	ENSCAFT00000004941	C2768745	ENSBTAT00000032931
scaffold27366	ENST00000406334	CL1082Contig1	ENSMUST00000024906	C2955040	ENSECAT00000023629	C2981947	ENSCAFT00000030827	contig03818	ENSBTAT00000029017
C2824530	ENST00000448253	C2933295	ENSMUST00000030384	C2868104	ENSECAT00000023956	scaffold18885	ENSCAFT00000001370	C2969485	ENSBTAT00000064804
C2775073	ENST00000519496	C2896054	ENSMUST00000034466	C2857004	ENSECAT00000016381	scaffold8035	ENSCAFT00000003470	scaffold30218	ENSBTAT00000057033
scaffold14156	ENST00000551444	CL83Contig1	ENSMUST00000171564	C2962704	ENSECAT00000026605	C2768745	ENSCAFT00000007187	scaffold27315	ENSBTAT00000001762
scaffold27359	ENST00000257963	C2806542	ENSMUST00000141116	scaffold13695	ENSECAT00000026204	contig03818	ENSCAFT00000013792	C2942251	ENSBTAT00000034642
scaffold28143	ENST00000367591	scaffold2667	ENSMUST00000165723	scaffold20205	ENSECAT00000023174	C2969485	ENSCAFT00000030923	contig00959	ENSBTAT00000005756
C2911008	ENST00000322217	contig04000	ENSMUST00000079866	C2923445	ENSECAT00000001143	scaffold30218	ENSCAFT00000030252	C2993001	ENSBTAT00000018452
scaffold19859	ENST00000290846	C2779727	ENSMUST00000127632	C2988993	ENSECAT00000012929	scaffold27315	ENSCAFT00000021903	C2961824	ENSBTAT00000011362
contig02596	ENST00000265071	C2972609	ENSMUST00000103017	C2838126	ENSECAT00000008212	contig00959	ENSCAFT00000032063	contig00894	ENSBTAT00000027346
CL3238Contig1	ENST00000299314	contig02504	ENSMUST00000035065	C2976649	ENSECAT00000013238	C2993001	ENSCAFT00000010451	scaffold13792	ENSBTAT00000001315
scaffold5857	ENST00000374064	scaffold262	ENSMUST00000129786	C2945305	ENSECAT00000012166	C2961824	ENSCAFT00000022610	CL2421Contig1	ENSBTAT00000049723
C2759737	ENST00000367434	C2967038	ENSMUST00000090180	scaffold25011	ENSECAT00000015409	contig00894	ENSCAFT00000014350	C2955040	ENSBTAT00000004221
CL1558Contig1	ENST00000550898	scaffold28908	ENSMUST00000047111	scaffold21062	ENSECAT00000026510	CL2421Contig1	ENSCAFT00000020085	C2868104	ENSBTAT00000008837
scaffold14868	ENST00000304800	C2925661	ENSMUST00000154712	C2969367	ENSECAT00000028820	C2955040	ENSCAFT00000015300	scaffold13695	ENSBTAT00000003923
contig03308	ENST00000233190	C2840452	ENSMUST00000098622	contig04634	ENSECAT00000008201	C2868104	ENSCAFT00000017606	scaffold20205	ENSBTAT00000017829
C2968502	ENST00000428846	C2969725	ENSMUST00000050063	scaffold25608	ENSECAT00000004301	C2857004	ENSCAFT00000027079	C2923445	ENSBTAT00000020388
scaffold5067	ENST00000551659	C2762539	ENSMUST00000130031	scaffold3837	ENSECAT00000020358	scaffold13695	ENSCAFT00000016833	C2988993	ENSBTAT00000061293
C2945981	ENST00000331238	C2957608	ENSMUST00000026270	contig02279	ENSECAT00000022453	scaffold20205	ENSCAFT00000008844	C2838126	ENSBTAT00000016992
C2766867	ENST00000270235	C2878666	ENSMUST00000109878	scaffold7881	ENSECAT00000021822	C2923445	ENSCAFT00000019621	C2976649	ENSBTAT00000061519
scaffold28851	ENST00000455057	C2967184	ENSMUST00000061506	CL2358Contig1	ENSECAT00000025309	C2988993	ENSCAFT00000005196	scaffold25011	ENSBTAT00000002257
scaffold25562	ENST00000308077	scaffold19707	ENSMUST00000001716	C2810530	ENSECAT00000025638	C2838126	ENSCAFT00000025576	scaffold21062	ENSBTAT00000013808
C2782845	ENST00000550407	scaffold8850	ENSMUST00000106675	C2788449	ENSECAT00000016473	C2976649	ENSCAFT00000017712	C2969367	ENSBTAT00000017537
C2853620	ENST00000397564	contig01276	ENSMUST00000167508	C2970003	ENSECAT00000016628	scaffold5480	ENSCAFT00000035906	contig04634	ENSBTAT00000025985
contig06457	ENST00000250498	C2827392	ENSMUST00000166925	scaffold17328	ENSECAT00000026048	scaffold21062	ENSCAFT00000017983	C2957678	ENSBTAT00000039422
C2970677	ENST00000550984	C2946463	ENSMUST00000113370	CL104Contig1	ENSECAT00000019405	C2969367	ENSCAFT00000022737	scaffold3837	ENSBTAT00000027862
C2893728	ENST00000511882	C2886406	ENSMUST00000047013	C2967508	ENSECAT00000025962	contig04634	ENSCAFT00000007756	contig02279	ENSBTAT00000021204
C2790965	ENST00000541959	C2868568	ENSMUST00000142786	C2986509	ENSECAT00000016500	contig02279	ENSCAFT00000015870	scaffold7881	ENSBTAT00000011050
scaffold18880	ENST00000474104	C2907199	ENSMUST00000095793	CL2092Contig1	ENSECAT00000009094	C2912000	ENSCAFT00000014966	CL2358Contig1	ENSBTAT00000027514
scaffold27241	ENST00000358752	C2793323	ENSMUST00000138029	C2972195	ENSECAT00000011529	CL2358Contig1	ENSCAFT00000011475	C2810530	ENSBTAT00000020160
C2777629	ENST00000318059	C2824344	ENSMUST00000151385	scaffold11261	ENSECAT00000021820	C2810530	ENSCAFT00000017323	C2970003	ENSBTAT00000027767
C2868770	ENST00000451211	CL2354Contig1	ENSMUST00000031254	C2958482	ENSECAT00000017487	C2788449	ENSCAFT00000029664	scaffold17328	ENSBTAT00000017583
C2833560	ENST00000371675	CL2901Contig1	ENSMUST00000020107	C2976477	ENSECAT00000015564	C2970003	ENSCAFT00000036937	CL104Contig1	ENSBTAT00000020304
scaffold22043	ENST00000156471	scaffold16647	ENSMUST00000039229	C2955726	ENSECAT00000025923	scaffold17328	ENSCAFT00000020354	C2967508	ENSBTAT00000004148
CL834Contig1	ENST00000342558	C2791021	ENSMUST00000001826	scaffold14376	ENSECAT00000016033	CL104Contig1	ENSCAFT00000015636	C2986509	ENSBTAT00000000731
C2774577	ENST00000456769	scaffold17606	ENSMUST00000110178	C2816686	ENSECAT00000008995	C2967508	ENSCAFT00000014582	CL2092Contig1	ENSBTAT00000001061
scaffold5119	ENST00000529847	C2777899	ENSMUST00000128281	scaffold27558	ENSECAT00000012517	C2986509	ENSCAFT00000002821	C2972195	ENSBTAT00000016988
scaffold1350	ENST00000243578	C2980609	ENSMUST00000038166	contig05046	ENSECAT00000005695	CL2092Contig1	ENSCAFT00000012136	scaffold11261	ENSBTAT00000002783
C2808718	ENST00000545404	scaffold15970	ENSMUST00000079719	C2985851	ENSECAT00000013081	C2972195	ENSCAFT00000013274	C2958482	ENSBTAT00000011745
C2966116	ENST00000075430	C2813280	ENSMUST00000109105	scaffold25209	ENSECAT00000014023	C2901362	ENSCAFT00000016582	C2976477	ENSBTAT00000009852
C2846698	ENST00000372555	scaffold7613	ENSMUST00000075092	C2762431	ENSECAT00000011974	scaffold11261	ENSCAFT00000027638	C2955726	ENSBTAT00000022290
C2908960	ENST00000342247	scaffold279	ENSMUST00000168467	CL980Contig1	ENSECAT00000017545	C2791725	ENSCAFT00000018700	scaffold14376	ENSBTAT00000042663
C2884954	ENST00000541782	C2763235	ENSMUST00000174288	C2809738	ENSECAT00000008101	C2958482	ENSCAFT00000007513	C2816686	ENSBTAT00000003678
CL958Contig1	ENST00000361070	scaffold6435	ENSMUST00000022245	scaffold26516	ENSECAT00000023825	C2976477	ENSCAFT00000017345	scaffold27558	ENSBTAT00000006298
CL553Contig1	ENST00000008527	CL1225Contig1	ENSMUST00000043421	contig04265	ENSECAT00000000678	C2955726	ENSCAFT00000022973	contig05046	ENSBTAT00000036700
scaffold7591	ENST00000222139	contig01197	ENSMUST00000168891	scaffold25093	ENSECAT00000014431	scaffold14376	ENSCAFT00000009779	C2985851	ENSBTAT00000023731
C2808082	ENST00000472333	C2964886	ENSMUST00000036991	C2816286	ENSECAT00000000605	C2816686	ENSCAFT00000031797	C2762431	ENSBTAT00000020561
C2809264	ENST00000540535	scaffold10344	ENSMUST00000029719	scaffold5706	ENSECAT00000015597	contig06469	ENSCAFT00000007269	CL980Contig1	ENSBTAT00000008357
C2978335	ENST00000436129	contig06836	ENSMUST00000028610	contig03401	ENSECAT00000014791	scaffold27558	ENSCAFT00000023126	C2809738	ENSBTAT00000027839
C2890684	ENST00000373926	C2958582	ENSMUST00000032185	scaffold4876	ENSECAT00000020736	contig05046	ENSCAFT00000002193	scaffold26516	ENSBTAT00000006854
scaffold1663	ENST00000545290	C2900740	ENSMUST00000074991	scaffold5898	ENSECAT00000010395	C2985851	ENSCAFT00000030108	contig04265	ENSBTAT00000012261
contig01357	ENST00000257336	C2897816	ENSMUST00000032915	contig04388	ENSECAT00000026587	scaffold25209	ENSCAFT00000022448	scaffold25093	ENSBTAT00000019979
C2769721	ENST00000483629	scaffold26843	ENSMUST00000161028	scaffold16825	ENSECAT00000018396	C2762431	ENSCAFT00000031544	scaffold5706	ENSBTAT00000055693
scaffold23123	ENST00000334554	scaffold20694	ENSMUST00000068613	C2990865	ENSECAT00000025366	CL980Contig1	ENSCAFT00000000288	contig03401	ENSBTAT00000048867
C2964740	ENST00000537516	contig03687	ENSMUST00000090011	C2932639	ENSECAT00000010993	C2809738	ENSCAFT00000026003	CL2126Contig1	ENSBTAT00000055450
C2966054	ENST00000448933	scaffold21248	ENSMUST00000029141	CL2771Contig1	ENSECAT00000023582	scaffold26516	ENSCAFT00000013914	scaffold5898	ENSBTAT00000011874
scaffold2562	ENST00000502732	C2977517	ENSMUST00000156713	C2866420	ENSECAT00000026310	contig04265	ENSCAFT00000036707	contig04388	ENSBTAT00000031470
C2992591	ENST00000269445	contig00135	ENSMUST00000129718	scaffold7668	ENSECAT00000015959	C2963864	ENSCAFT00000014696	scaffold16825	ENSBTAT00000032442
C2935763	ENST00000538784	C2954422	ENSMUST00000112186	contig04453	ENSECAT00000019248	scaffold25093	ENSCAFT00000020140	C2990865	ENSBTAT00000061311
CL824Contig1	ENST00000222597	C2829814	ENSMUST00000057669	C2901350	ENSECAT00000000039	scaffold5706	ENSCAFT00000039157	C2932639	ENSBTAT00000024787
scaffold6653	ENST00000471547	C2759541	ENSMUST00000141642	scaffold17340	ENSECAT00000026988	contig03401	ENSCAFT00000018207	CL2771Contig1	ENSBTAT00000045090
contig01216	ENST00000538694	scaffold18986	ENSMUST00000116586	C2918279	ENSECAT00000010268	scaffold4876	ENSCAFT00000006513	C2866420	ENSBTAT00000036455
C2901392	ENST00000431219	CL2906Contig1	ENSMUST00000112494	scaffold23348	ENSECAT00000003030	scaffold5898	ENSCAFT00000026637	scaffold7668	ENSBTAT00000015925
C2870654	ENST00000553960	C2955374	ENSMUST00000167400	C2970147	ENSECAT00000021218	scaffold21439	ENSCAFT00000007153	contig04453	ENSBTAT00000066020
scaffold10239	ENST00000369853	C2858850	ENSMUST00000040821	C2978051	ENSECAT00000019100	contig04388	ENSCAFT00000036744	C2918279	ENSBTAT00000049169
scaffold6	ENST00000544356	C2981947	ENSMUST00000114432	CL2663Contig1	ENSECAT00000023598	C2980979	ENSCAFT00000001841	scaffold23348	ENSBTAT00000002903
scaffold12110	ENST00000524596	scaffold18885	ENSMUST00000023059	scaffold24077	ENSECAT00000011062	scaffold16825	ENSCAFT00000005890	C2970147	ENSBTAT00000066098
CL1163Contig1	ENST00000272645	scaffold8035	ENSMUST00000090679	scaffold19905	ENSECAT00000006357	C2964634	ENSCAFT00000026097	scaffold20175	ENSBTAT00000054490
scaffold9314	ENST00000366470	C2817472	ENSMUST00000130760	contig06266	ENSECAT00000017494	C2990865	ENSCAFT00000024132	C2978051	ENSBTAT00000023720
C2841800	ENST00000376075	contig03818	ENSMUST00000121127	C2905979	ENSECAT00000009379	C2932639	ENSCAFT00000015781	CL2663Contig1	ENSBTAT00000048348
CL2446Contig1	ENST00000370695	C2969485	ENSMUST00000104999	contig02923	ENSECAT00000022105	CL2771Contig1	ENSCAFT00000008996	scaffold24077	ENSBTAT00000004021
scaffold18018	ENST00000483320	C2879474	ENSMUST00000115413	C2918067	ENSECAT00000025505	C2866420	ENSCAFT00000019065	scaffold19905	ENSBTAT00000065705
C2936255	ENST00000535655	scaffold30218	ENSMUST00000166241	scaffold28986	ENSECAT00000024889	scaffold7668	ENSCAFT00000027088	contig06266	ENSBTAT00000009936
C2992855	ENST00000328526	contig00959	ENSMUST00000106438	C2823020	ENSECAT00000015134	contig04453	ENSCAFT00000022159	C2905979	ENSBTAT00000021265
C2752831	ENST00000504688	C2993001	ENSMUST00000071424	scaffold5138	ENSECAT00000000435	C2901350	ENSCAFT00000013912	contig02923	ENSBTAT00000002932
C2946587	ENST00000425372	C2961824	ENSMUST00000068593	C2890386	ENSECAT00000026021	scaffold17340	ENSCAFT00000020975	C2922775	ENSBTAT00000064853
contig06071	ENST00000368905	contig00894	ENSMUST00000112918	CL913Contig1	ENSECAT00000003098	scaffold3991	ENSCAFT00000005938	C2918067	ENSBTAT00000004027
CL12Contig1	ENST00000261681	scaffold13792	ENSMUST00000016279	scaffold7083	ENSECAT00000007824	C2918279	ENSCAFT00000027593	scaffold28986	ENSBTAT00000027741
C2953928	ENST00000262815	CL2421Contig1	ENSMUST00000111757	C2949147	ENSECAT00000019621	scaffold23348	ENSCAFT00000014959	C2823020	ENSBTAT00000038022
C2981057	ENST00000324238	C2955040	ENSMUST00000018353	CL617Contig1	ENSECAT00000016389	C2970147	ENSCAFT00000026883	scaffold5138	ENSBTAT00000010106
C2865790	ENST00000538505	C2868104	ENSMUST00000107064	C2870492	ENSECAT00000017309	C2978051	ENSCAFT00000002906	C2785517	ENSBTAT00000034419
CL1019Contig1	ENST00000487416	C2857004	ENSMUST00000169049	C2870342	ENSECAT00000008177	CL2663Contig1	ENSCAFT00000006013	C2890386	ENSBTAT00000053788
CL1647Contig1	ENST00000356413	C2865614	ENSMUST00000109806	scaffold28063	ENSECAT00000025101	scaffold24077	ENSCAFT00000011953	CL913Contig1	ENSBTAT00000035017
C2924495	ENST00000434634	scaffold13695	ENSMUST00000167080	contig06309	ENSECAT00000014450	scaffold19905	ENSCAFT00000032461	scaffold7083	ENSBTAT00000006753
C2757705	ENST00000455522	scaffold20205	ENSMUST00000093813	C2830912	ENSECAT00000022021	contig06266	ENSCAFT00000023734	CL617Contig1	ENSBTAT00000026568
CL264Contig1	ENST00000215730	C2923445	ENSMUST00000015855	CL2594Contig1	ENSECAT00000008979	C2905979	ENSCAFT00000029720	C2870492	ENSBTAT00000012360
contig05592	ENST00000371904	C2804932	ENSMUST00000043059	CL544Contig1	ENSECAT00000000672	contig02923	ENSCAFT00000007126	C2897672	ENSBTAT00000000204
scaffold4919	ENST00000524967	C2988993	ENSMUST00000107449	scaffold21694	ENSECAT00000015190	C2852312	ENSCAFT00000000655	C2870342	ENSBTAT00000001137
C2954290	ENST00000422116	C2838126	ENSMUST00000038091	CL1090Contig1	ENSECAT00000023617	C2835934	ENSCAFT00000006437	scaffold28063	ENSBTAT00000005889
contig05642	ENST00000246071	C2976649	ENSMUST00000048604	C2871182	ENSECAT00000005768	scaffold28986	ENSCAFT00000004114	contig06309	ENSBTAT00000007201
C2942889	ENST00000373433	C2945305	ENSMUST00000108907	CL3128Contig1	ENSECAT00000016943	C2823020	ENSCAFT00000017533	C2830912	ENSBTAT00000016489
C2978939	ENST00000296088	scaffold21062	ENSMUST00000027929	CL1869Contig1	ENSECAT00000014729	scaffold5138	ENSCAFT00000003579	CL2594Contig1	ENSBTAT00000022976
contig03546	ENST00000366609	contig04634	ENSMUST00000102981	scaffold26473	ENSECAT00000004100	C2890386	ENSCAFT00000015934	CL544Contig1	ENSBTAT00000034867
C2799266	ENST00000358906	C2957678	ENSMUST00000030992	C2807698	ENSECAT00000011337	CL913Contig1	ENSCAFT00000013308	C2788459	ENSBTAT00000034683
scaffold2267	ENST00000263966	contig02279	ENSMUST00000027700	C2980461	ENSECAT00000005305	scaffold7083	ENSCAFT00000010256	C2868500	ENSBTAT00000028604
scaffold20622	ENST00000221859	C2912000	ENSMUST00000127102	scaffold2572	ENSECAT00000016702	C2949147	ENSCAFT00000036180	scaffold21694	ENSBTAT00000026402
scaffold27374	ENST00000369068	CL2358Contig1	ENSMUST00000165434	CL832Contig1	ENSECAT00000018610	CL617Contig1	ENSCAFT00000010279	CL1090Contig1	ENSBTAT00000025921
contig05790	ENST00000552692	C2788449	ENSMUST00000025053	scaffold29373	ENSECAT00000010889	C2870492	ENSCAFT00000004974	C2871182	ENSBTAT00000054406
C2789281	ENST00000254908	C2970003	ENSMUST00000108951	C2961868	ENSECAT00000023404	C2897672	ENSCAFT00000031177	CL3128Contig1	ENSBTAT00000027885
C2882506	ENST00000359092	scaffold17328	ENSMUST00000006570	C2955952	ENSECAT00000004329	C2870342	ENSCAFT00000022443	CL1869Contig1	ENSBTAT00000054316
C2870918	ENST00000266397	CL104Contig1	ENSMUST00000062626	scaffold29238	ENSECAT00000014452	scaffold28063	ENSCAFT00000006548	scaffold26473	ENSBTAT00000017867
C2969467	ENST00000391872	C2967508	ENSMUST00000028796	contig02975	ENSECAT00000022734	contig06309	ENSCAFT00000021444	C2807698	ENSBTAT00000006035
C2907379	ENST00000333676	C2986509	ENSMUST00000102973	scaffold18585	ENSECAT00000012008	C2830912	ENSCAFT00000028379	C2980461	ENSBTAT00000002646
contig03785	ENST00000371674	CL2092Contig1	ENSMUST00000033050	CL2684Contig1	ENSECAT00000007408	CL2594Contig1	ENSCAFT00000011628	scaffold2572	ENSBTAT00000027396
scaffold27258	ENST00000457346	C2972195	ENSMUST00000168025	C2907988	ENSECAT00000010057	CL544Contig1	ENSCAFT00000026358	CL832Contig1	ENSBTAT00000013018
scaffold3704	ENST00000494254	C2791725	ENSMUST00000167172	C2919473	ENSECAT00000017476	scaffold21694	ENSCAFT00000026548	scaffold29373	ENSBTAT00000038254
C2877162	ENST00000370759	C2977507	ENSMUST00000030949	scaffold22375	ENSECAT00000019516	CL1090Contig1	ENSCAFT00000004307	C2961868	ENSBTAT00000061188
C2974437	ENST00000493277	C2958482	ENSMUST00000110858	scaffold16573	ENSECAT00000011785	C2871182	ENSCAFT00000031608	C2955952	ENSBTAT00000022660
C2757203	ENST00000478231	C2976477	ENSMUST00000088086	scaffold14685	ENSECAT00000011587	CL3128Contig1	ENSCAFT00000024897	scaffold29238	ENSBTAT00000012597
C2803106	ENST00000396900	C2955726	ENSMUST00000031740	contig03708	ENSECAT00000007412	CL1869Contig1	ENSCAFT00000013352	scaffold18585	ENSBTAT00000019936
scaffold10374	ENST00000525122	C2816686	ENSMUST00000102851	C2770607	ENSECAT00000023900	scaffold26473	ENSCAFT00000029086	CL2684Contig1	ENSBTAT00000007042
C2925471	ENST00000373451	contig06469	ENSMUST00000022576	C2965786	ENSECAT00000013505	C2830464	ENSCAFT00000030920	C2907988	ENSBTAT00000022761
C2866076	ENST00000372278	scaffold27558	ENSMUST00000030980	scaffold21777	ENSECAT00000024924	C2980461	ENSCAFT00000010401	C2919473	ENSBTAT00000022620
scaffold26205	ENST00000298910	contig05046	ENSMUST00000070303	CL219Contig1	ENSECAT00000028943	scaffold2572	ENSCAFT00000021261	scaffold22375	ENSBTAT00000002222
scaffold935	ENST00000373145	C2985851	ENSMUST00000114736	C2884724	ENSECAT00000014024	CL832Contig1	ENSCAFT00000021698	scaffold16573	ENSBTAT00000065281
C2809892	ENST00000343516	C2762431	ENSMUST00000029486	scaffold9085	ENSECAT00000017086	scaffold29373	ENSCAFT00000023691	scaffold14685	ENSBTAT00000022139
C2932123	ENST00000483573	CL980Contig1	ENSMUST00000020171	C2978319	ENSECAT00000007057	C2899402	ENSCAFT00000018019	contig03708	ENSBTAT00000043983
CL2545Contig1	ENST00000341871	C2817262	ENSMUST00000141672	scaffold3007	ENSECAT00000021186	C2961868	ENSCAFT00000013161	C2770607	ENSBTAT00000009690
scaffold505	ENST00000544237	scaffold26516	ENSMUST00000061706	contig05015	ENSECAT00000017546	C2955952	ENSCAFT00000021211	C2965786	ENSBTAT00000047532
C2955482	ENST00000316470	contig04265	ENSMUST00000022596	C2859858	ENSECAT00000000582	scaffold29238	ENSCAFT00000020016	scaffold21777	ENSBTAT00000004574
scaffold7657	ENST00000261177	C2963864	ENSMUST00000067908	contig02618	ENSECAT00000018975	scaffold18585	ENSCAFT00000024905	scaffold23775	ENSBTAT00000015416
C2969461	ENST00000396373	scaffold25093	ENSMUST00000025836	C2979345	ENSECAT00000015499	CL2684Contig1	ENSCAFT00000019646	CL219Contig1	ENSBTAT00000061295
C2963808	ENST00000535402	scaffold5706	ENSMUST00000093344	C2845168	ENSECAT00000019564	C2907988	ENSCAFT00000004950	C2884724	ENSBTAT00000022119
C2947157	ENST00000371174	contig03401	ENSMUST00000077918	C2851516	ENSECAT00000029157	C2919473	ENSCAFT00000017582	scaffold9085	ENSBTAT00000020761
scaffold779	ENST00000538393	C2938233	ENSMUST00000131803	scaffold4445	ENSECAT00000025275	scaffold22375	ENSCAFT00000015311	C2978319	ENSBTAT00000022075
scaffold29570	ENST00000295050	scaffold7972	ENSMUST00000141645	scaffold12994	ENSECAT00000010504	scaffold16573	ENSCAFT00000026747	scaffold3007	ENSBTAT00000045933
C2963734	ENST00000295324	CL2126Contig1	ENSMUST00000084838	C2871822	ENSECAT00000028827	scaffold14685	ENSCAFT00000031542	C2967062	ENSBTAT00000025412
scaffold22168	ENST00000222256	scaffold4876	ENSMUST00000057272	scaffold27410	ENSECAT00000016115	contig03708	ENSCAFT00000000828	contig05015	ENSBTAT00000066076
C2875934	ENST00000406974	scaffold5898	ENSMUST00000038753	scaffold29756	ENSECAT00000008247	C2770607	ENSCAFT00000028597	contig02618	ENSBTAT00000022712
C2878126	ENST00000376693	contig04388	ENSMUST00000000466	C2969645	ENSECAT00000017994	C2965786	ENSCAFT00000026024	C2979345	ENSBTAT00000021606
scaffold16109	ENST00000356315	scaffold16825	ENSMUST00000042953	C2866986	ENSECAT00000012398	scaffold21777	ENSCAFT00000037571	C2845168	ENSBTAT00000056914
C2936039	ENST00000505882	C2990865	ENSMUST00000050433	C2853124	ENSECAT00000016924	CL219Contig1	ENSCAFT00000021480	C2851516	ENSBTAT00000065717
C2868506	ENST00000446076	C2932639	ENSMUST00000024031	C2766239	ENSECAT00000000775	C2884724	ENSCAFT00000021833	scaffold4445	ENSBTAT00000021815
scaffold55	ENST00000436367	CL2771Contig1	ENSMUST00000062093	scaffold9824	ENSECAT00000016625	scaffold9085	ENSCAFT00000003336	scaffold12994	ENSBTAT00000061325
C2985065	ENST00000307063	C2866420	ENSMUST00000138037	scaffold7103	ENSECAT00000020896	C2978319	ENSCAFT00000013467	C2871822	ENSBTAT00000027871
scaffold19715	ENST00000409440	scaffold7668	ENSMUST00000003687	scaffold15035	ENSECAT00000010071	scaffold3007	ENSCAFT00000027948	scaffold27410	ENSBTAT00000017753
CL14Contig1	ENST00000355749	contig04453	ENSMUST00000069537	scaffold13505	ENSECAT00000026565	contig05015	ENSCAFT00000013961	scaffold29756	ENSBTAT00000019499
C2762077	ENST00000392622	C2918279	ENSMUST00000107904	C2812030	ENSECAT00000021002	contig02618	ENSCAFT00000027979	C2969645	ENSBTAT00000050226
C2873296	ENST00000554579	C2911428	ENSMUST00000019445	C2979395	ENSECAT00000023621	C2979345	ENSCAFT00000021730	C2866986	ENSBTAT00000010879
CL1712Contig1	ENST00000265075	C2970147	ENSMUST00000119707	C2838610	ENSECAT00000008492	C2845168	ENSCAFT00000011416	C2853124	ENSBTAT00000014754
CL750Contig1	ENST00000404590	C2978051	ENSMUST00000030125	C2969521	ENSECAT00000021804	C2851516	ENSCAFT00000010495	C2766239	ENSBTAT00000001802
C2961814	ENST00000495880	CL2663Contig1	ENSMUST00000163748	C2774675	ENSECAT00000028831	scaffold4445	ENSCAFT00000014998	scaffold9824	ENSBTAT00000011652
C2972577	ENST00000311181	scaffold24077	ENSMUST00000085556	scaffold25401	ENSECAT00000025678	scaffold12994	ENSCAFT00000019191	scaffold7103	ENSBTAT00000020322
scaffold28626	ENST00000257696	contig06266	ENSMUST00000132846	C2968046	ENSECAT00000020309	C2871822	ENSCAFT00000023095	scaffold15035	ENSBTAT00000007855
scaffold22624	ENST00000429557	scaffold17286	ENSMUST00000080846	C2925813	ENSECAT00000013714	scaffold27410	ENSCAFT00000007066	C2780139	ENSBTAT00000023461
scaffold14676	ENST00000394549	C2905979	ENSMUST00000115794	CL1952Contig1	ENSECAT00000001915	scaffold5728	ENSCAFT00000003277	C2812030	ENSBTAT00000064096
C2914618	ENST00000545556	contig02923	ENSMUST00000171683	C2941943	ENSECAT00000009509	scaffold29756	ENSCAFT00000002040	C2969521	ENSBTAT00000030863
CL2190Contig1	ENST00000534133	C2852312	ENSMUST00000150056	contig03120	ENSECAT00000017354	C2969645	ENSCAFT00000019412	C2886458	ENSBTAT00000023485
C2982855	ENST00000442999	C2835934	ENSMUST00000161360	C2978303	ENSECAT00000000291	C2866986	ENSCAFT00000003454	scaffold25401	ENSBTAT00000026711
C2990173	ENST00000318471	C2918067	ENSMUST00000044207	C2760353	ENSECAT00000025715	C2853124	ENSCAFT00000023365	C2968046	ENSBTAT00000019321
C2936999	ENST00000396668	scaffold5138	ENSMUST00000172356	C2974421	ENSECAT00000011730	C2766239	ENSCAFT00000008918	C2925813	ENSBTAT00000036235
scaffold13511	ENST00000537885	C2785517	ENSMUST00000168621	C2892098	ENSECAT00000020739	scaffold9824	ENSCAFT00000031550	CL1952Contig1	ENSBTAT00000012693
CL1089Contig1	ENST00000544180	C2890386	ENSMUST00000045296	C2956944	ENSECAT00000015061	scaffold7103	ENSCAFT00000007697	contig01016	ENSBTAT00000001599
C2848096	ENST00000435446	CL913Contig1	ENSMUST00000022030	scaffold9640	ENSECAT00000026195	scaffold15035	ENSCAFT00000024630	contig03120	ENSBTAT00000061529
contig05394	ENST00000460600	scaffold7083	ENSMUST00000042586	C2971889	ENSECAT00000023862	C2780139	ENSCAFT00000029177	C2978303	ENSBTAT00000019419
scaffold14195	ENST00000357949	C2854586	ENSMUST00000130412	scaffold24353	ENSECAT00000000676	C2812030	ENSCAFT00000001079	C2760353	ENSBTAT00000049622
C2914100	ENST00000492588	C2845640	ENSMUST00000149698	C2950225	ENSECAT00000009910	C2979395	ENSCAFT00000013194	C2974421	ENSBTAT00000016388
C2975993	ENST00000396625	C2949147	ENSMUST00000000574	C2977309	ENSECAT00000028923	C2838610	ENSCAFT00000008519	C2892098	ENSBTAT00000001393
CL2285Contig1	ENST00000260129	CL617Contig1	ENSMUST00000047910	contig01381	ENSECAT00000017813	C2969521	ENSCAFT00000008591	C2956944	ENSBTAT00000022752
contig04703	ENST00000310144	C2870492	ENSMUST00000053094	C2974121	ENSECAT00000026865	scaffold25401	ENSCAFT00000017423	C2975293	ENSBTAT00000064043
C2984009	ENST00000414443	C2870342	ENSMUST00000146873	C2904892	ENSECAT00000020307	C2968046	ENSCAFT00000004920	C2971889	ENSBTAT00000014638
C2912792	ENST00000433245	scaffold28063	ENSMUST00000160583	scaffold1469	ENSECAT00000015961	C2925813	ENSCAFT00000008661	C2771041	ENSBTAT00000048703
C2869416	ENST00000545578	contig06309	ENSMUST00000087366	C2827706	ENSECAT00000023602	CL1952Contig1	ENSCAFT00000018607	scaffold24353	ENSBTAT00000005016
contig02177	ENST00000361189	CL2594Contig1	ENSMUST00000020249	CL701Contig1	ENSECAT00000023881	contig01016	ENSCAFT00000016514	C2950225	ENSBTAT00000054181
scaffold7030	ENST00000252336	CL544Contig1	ENSMUST00000019026	C2841100	ENSECAT00000023388	C2941943	ENSCAFT00000023297	C2977309	ENSBTAT00000005753
scaffold3973	ENST00000391842	C2868500	ENSMUST00000167827	C2829910	ENSECAT00000002691	contig03120	ENSCAFT00000020864	C2879154	ENSBTAT00000065148
scaffold29858	ENST00000264705	scaffold21694	ENSMUST00000060495	C2988313	ENSECAT00000014565	C2978303	ENSCAFT00000015172	contig01381	ENSBTAT00000024024
scaffold23551	ENST00000397240	CL1090Contig1	ENSMUST00000020551	scaffold28749	ENSECAT00000010038	C2974421	ENSCAFT00000027150	C2974121	ENSBTAT00000001479
C2986937	ENST00000381989	C2871182	ENSMUST00000006760	scaffold8622	ENSECAT00000011601	C2892098	ENSCAFT00000020290	C2904892	ENSBTAT00000018085
scaffold29365	ENST00000354531	CL3128Contig1	ENSMUST00000110461	C2940119	ENSECAT00000021406	C2956944	ENSCAFT00000020992	scaffold1469	ENSBTAT00000004365
C2982161	ENST00000537858	CL1869Contig1	ENSMUST00000145905	scaffold26240	ENSECAT00000002260	scaffold9640	ENSCAFT00000021384	C2827706	ENSBTAT00000053393
C2989421	ENST00000366621	C2807698	ENSMUST00000150644	CL1322Contig1	ENSECAT00000024112	C2971889	ENSCAFT00000020408	CL701Contig1	ENSBTAT00000014813
scaffold28596	ENST00000378164	C2980461	ENSMUST00000123925	contig03286	ENSECAT00000010814	scaffold24353	ENSCAFT00000008181	C2841100	ENSBTAT00000037934
C2949139	ENST00000371268	scaffold2572	ENSMUST00000113915	C2969515	ENSECAT00000025582	C2950225	ENSCAFT00000017667	C2829910	ENSBTAT00000010089
CL3117Contig1	ENST00000396032	CL832Contig1	ENSMUST00000097680	scaffold17422	ENSECAT00000020077	C2977309	ENSCAFT00000030021	C2988313	ENSBTAT00000006361
scaffold20706	ENST00000335012	scaffold29373	ENSMUST00000113699	C2988075	ENSECAT00000020631	C2879154	ENSCAFT00000015454	scaffold28749	ENSBTAT00000019345
C2970433	ENST00000266263	C2961868	ENSMUST00000059647	scaffold29499	ENSECAT00000007241	contig01381	ENSCAFT00000004961	scaffold8622	ENSBTAT00000063199
C2896496	ENST00000251363	C2955952	ENSMUST00000050536	contig02908	ENSECAT00000018585	C2974121	ENSCAFT00000001289	C2940119	ENSBTAT00000008203
C2973093	ENST00000539908	scaffold20543	ENSMUST00000113803	C2976409	ENSECAT00000029130	C2904892	ENSCAFT00000015910	scaffold26240	ENSBTAT00000066167
CL2921Contig1	ENST00000311128	scaffold29238	ENSMUST00000040271	C2858700	ENSECAT00000016984	scaffold1469	ENSCAFT00000027884	scaffold19155	ENSBTAT00000055318
contig06619	ENST00000359527	scaffold18585	ENSMUST00000006751	CL40Contig1	ENSECAT00000019504	CL701Contig1	ENSCAFT00000006180	C2753041	ENSBTAT00000020596
C2956514	ENST00000437896	CL2684Contig1	ENSMUST00000034644	scaffold7243	ENSECAT00000001522	C2841100	ENSCAFT00000019865	CL1322Contig1	ENSBTAT00000009107
C2979013	ENST00000426424	C2919473	ENSMUST00000099540	contig03585	ENSECAT00000010208	C2829910	ENSCAFT00000001195	contig03286	ENSBTAT00000019742
scaffold25457	ENST00000437914	scaffold22375	ENSMUST00000028763	C2967148	ENSECAT00000006579	C2988313	ENSCAFT00000013986	C2969515	ENSBTAT00000040289
scaffold2285	ENST00000303790	scaffold14685	ENSMUST00000106655	C2966988	ENSECAT00000019661	scaffold28749	ENSCAFT00000018234	scaffold17422	ENSBTAT00000047242
C2989597	ENST00000388739	scaffold13448	ENSMUST00000130451	C2887290	ENSECAT00000015940	scaffold8622	ENSCAFT00000020209	C2992477	ENSBTAT00000042939
C2905090	ENST00000504897	contig03708	ENSMUST00000025417	C2979275	ENSECAT00000007450	C2940119	ENSCAFT00000025611	scaffold29499	ENSBTAT00000003098
CL1171Contig1	ENST00000239944	C2770607	ENSMUST00000161182	C2971663	ENSECAT00000016949	scaffold26240	ENSCAFT00000014845	C2874556	ENSBTAT00000045584
contig00537	ENST00000534843	scaffold24070	ENSMUST00000165140	scaffold6455	ENSECAT00000012906	scaffold19155	ENSCAFT00000022718	contig02908	ENSBTAT00000018612
C2781971	ENST00000403894	C2927733	ENSMUST00000006104	CL2051Contig1	ENSECAT00000015422	CL1322Contig1	ENSCAFT00000000648	C2976409	ENSBTAT00000002548
CL2919Contig1	ENST00000295887	C2965786	ENSMUST00000068505	C2982315	ENSECAT00000010351	C2932021	ENSCAFT00000031726	C2858700	ENSBTAT00000021497
scaffold5870	ENST00000288709	scaffold21777	ENSMUST00000014920	CL2644Contig1	ENSECAT00000017233	contig03286	ENSCAFT00000029610	C2897742	ENSBTAT00000061326
C2906521	ENST00000407192	scaffold23775	ENSMUST00000168204	scaffold9261	ENSECAT00000018940	C2969515	ENSCAFT00000032092	C2960884	ENSBTAT00000035866
scaffold27785	ENST00000278829	CL219Contig1	ENSMUST00000064771	CL2958Contig1	ENSECAT00000021036	scaffold17422	ENSCAFT00000030457	CL40Contig1	ENSBTAT00000006577
scaffold18674	ENST00000373207	scaffold27878	ENSMUST00000124647	C2920455	ENSECAT00000011879	C2988075	ENSCAFT00000019089	contig03585	ENSBTAT00000028594
contig04850	ENST00000373232	C2927797	ENSMUST00000136881	CL3102Contig1	ENSECAT00000011666	C2825634	ENSCAFT00000027976	C2967148	ENSBTAT00000033964
C2920057	ENST00000486331	C2884724	ENSMUST00000082237	CL306Contig1	ENSECAT00000014653	C2992477	ENSCAFT00000036516	C2966988	ENSBTAT00000045398
CL2742Contig1	ENST00000527424	C2883826	ENSMUST00000152539	contig00251	ENSECAT00000019849	C2944003	ENSCAFT00000014735	C2887290	ENSBTAT00000005841
contig02779	ENST00000330459	scaffold9085	ENSMUST00000164110	C2983805	ENSECAT00000003310	C2867026	ENSCAFT00000032386	C2979275	ENSBTAT00000012308
C2983351	ENST00000397794	C2978319	ENSMUST00000100213	scaffold18233	ENSECAT00000008403	scaffold29499	ENSCAFT00000014342	C2971663	ENSBTAT00000000036
scaffold27606	ENST00000262865	C2967062	ENSMUST00000115180	C2959526	ENSECAT00000018010	contig02908	ENSCAFT00000005937	CL2051Contig1	ENSBTAT00000026549
CL2198Contig1	ENST00000260641	contig05015	ENSMUST00000039303	scaffold22069	ENSECAT00000025557	C2976409	ENSCAFT00000012709	C2982315	ENSBTAT00000064317
C2957128	ENST00000508499	contig02618	ENSMUST00000020830	scaffold10201	ENSECAT00000012941	C2858700	ENSCAFT00000029640	scaffold10544	ENSBTAT00000003895
C2975691	ENST00000268125	C2979345	ENSMUST00000028656	C2966024	ENSECAT00000025371	C2960884	ENSCAFT00000037576	CL2644Contig1	ENSBTAT00000018639
C2752003	ENST00000459860	C2845168	ENSMUST00000109799	C2937385	ENSECAT00000022329	CL40Contig1	ENSCAFT00000038612	scaffold9261	ENSBTAT00000015136
scaffold15542	ENST00000426246	C2851516	ENSMUST00000066873	scaffold12028	ENSECAT00000000842	scaffold7243	ENSCAFT00000037492	C2958416	ENSBTAT00000022799
C2839344	ENST00000279387	scaffold4445	ENSMUST00000167261	C2974023	ENSECAT00000006948	contig03585	ENSCAFT00000001031	CL2958Contig1	ENSBTAT00000020990
C2953616	ENST00000402500	scaffold12994	ENSMUST00000105916	scaffold28958	ENSECAT00000022093	C2967148	ENSCAFT00000021097	C2920455	ENSBTAT00000030327
scaffold898	ENST00000405679	scaffold27410	ENSMUST00000049454	contig04991	ENSECAT00000018186	C2966988	ENSCAFT00000000620	CL3102Contig1	ENSBTAT00000019706
scaffold2046	ENST00000519357	scaffold29756	ENSMUST00000109975	scaffold23180	ENSECAT00000015643	C2887290	ENSCAFT00000013069	CL306Contig1	ENSBTAT00000015476
scaffold28887	ENST00000380013	C2969645	ENSMUST00000053434	scaffold2208	ENSECAT00000001423	CL2051Contig1	ENSCAFT00000023611	contig00251	ENSBTAT00000020694
CL1879Contig1	ENST00000280352	C2934141	ENSMUST00000156851	scaffold22677	ENSECAT00000005710	C2982315	ENSCAFT00000018455	C2983805	ENSBTAT00000002060
CL196Contig1	ENST00000378302	C2853124	ENSMUST00000129976	C2875556	ENSECAT00000029163	scaffold10544	ENSCAFT00000001268	C2988941	ENSBTAT00000017626
CL2430Contig1	ENST00000318529	scaffold9824	ENSMUST00000090564	C2834186	ENSECAT00000021359	CL2644Contig1	ENSCAFT00000021429	scaffold18233	ENSBTAT00000047334
C2949459	ENST00000305103	scaffold7103	ENSMUST00000167411	contig03640	ENSECAT00000002465	scaffold9261	ENSCAFT00000003186	C2959526	ENSBTAT00000001374
scaffold28814	ENST00000420353	scaffold15035	ENSMUST00000045448	CL831Contig1	ENSECAT00000018604	CL2958Contig1	ENSCAFT00000003065	scaffold22069	ENSBTAT00000010179
C2875616	ENST00000535007	C2775739	ENSMUST00000140704	scaffold30298	ENSECAT00000015842	C2920455	ENSCAFT00000024142	scaffold10201	ENSBTAT00000001336
CL781Contig1	ENST00000360375	C2780139	ENSMUST00000109749	CL2448Contig1	ENSECAT00000020154	CL3102Contig1	ENSCAFT00000027272	C2966024	ENSBTAT00000063618
contig04775	ENST00000356487	C2812030	ENSMUST00000174092	contig04043	ENSECAT00000010159	CL306Contig1	ENSCAFT00000011650	C2937385	ENSBTAT00000061609
scaffold19548	ENST00000538402	scaffold25401	ENSMUST00000035202	scaffold7344	ENSECAT00000009502	contig00251	ENSCAFT00000004512	scaffold12028	ENSBTAT00000012421
C2780157	ENST00000260364	C2968046	ENSMUST00000106246	C2861782	ENSECAT00000021444	C2983805	ENSCAFT00000005116	C2974023	ENSBTAT00000014277
C2790391	ENST00000475972	C2925813	ENSMUST00000164008	CL2923Contig1	ENSECAT00000013871	C2988941	ENSCAFT00000030241	scaffold28958	ENSBTAT00000026102
scaffold14371	ENST00000218340	CL1952Contig1	ENSMUST00000029588	C2975101	ENSECAT00000016857	scaffold18233	ENSCAFT00000020444	contig04991	ENSBTAT00000039968
C2814042	ENST00000439607	C2774839	ENSMUST00000160402	C2963646	ENSECAT00000020462	C2959526	ENSCAFT00000004777	scaffold23180	ENSBTAT00000056840
C2769091	ENST00000458110	contig01016	ENSMUST00000134802	C2940825	ENSECAT00000025651	scaffold22069	ENSCAFT00000023344	scaffold2208	ENSBTAT00000053586
scaffold19755	ENST00000392095	C2931947	ENSMUST00000163285	scaffold22300	ENSECAT00000007623	scaffold10201	ENSCAFT00000022343	scaffold22677	ENSBTAT00000005068
scaffold28905	ENST00000454590	C2941943	ENSMUST00000024044	CL2187Contig1	ENSECAT00000009572	C2966024	ENSCAFT00000030863	C2875556	ENSBTAT00000027172
scaffold28284	ENST00000527830	contig03120	ENSMUST00000040090	scaffold7223	ENSECAT00000019270	C2937385	ENSCAFT00000004511	C2834186	ENSBTAT00000032010
scaffold15511	ENST00000537274	C2974421	ENSMUST00000069000	scaffold23815	ENSECAT00000016718	scaffold12028	ENSCAFT00000020349	contig03640	ENSBTAT00000012167
CL1175Contig1	ENST00000356644	C2892098	ENSMUST00000037828	scaffold20198	ENSECAT00000010073	C2974023	ENSCAFT00000017463	C2988177	ENSBTAT00000002064
C2982809	ENST00000349339	C2956944	ENSMUST00000023562	C2949161	ENSECAT00000008594	scaffold28958	ENSCAFT00000017477	CL831Contig1	ENSBTAT00000018438
CL2317Contig1	ENST00000274140	scaffold9640	ENSMUST00000141779	C2987253	ENSECAT00000023169	contig04991	ENSCAFT00000012993	scaffold30298	ENSBTAT00000025710
scaffold30418	ENST00000421084	C2760029	ENSMUST00000156739	scaffold2152	ENSECAT00000014241	C2778123	ENSCAFT00000026775	scaffold14767	ENSBTAT00000014608
scaffold22033	ENST00000484744	scaffold15076	ENSMUST00000149114	contig05557	ENSECAT00000009456	scaffold23180	ENSCAFT00000028020	C2946605	ENSBTAT00000021304
CL271Contig1	ENST00000428331	C2971889	ENSMUST00000127573	contig04718	ENSECAT00000019462	scaffold22677	ENSCAFT00000000087	CL2448Contig1	ENSBTAT00000026766
C2972815	ENST00000199448	C2771041	ENSMUST00000169057	scaffold21396	ENSECAT00000012443	C2875556	ENSCAFT00000003767	contig04043	ENSBTAT00000013337
scaffold26492	ENST00000380051	scaffold24353	ENSMUST00000035101	C2792625	ENSECAT00000009434	C2834186	ENSCAFT00000008898	scaffold7344	ENSBTAT00000012544
C2809182	ENST00000455503	C2950225	ENSMUST00000006341	C2963970	ENSECAT00000019651	contig03640	ENSCAFT00000030435	C2861782	ENSBTAT00000047964
scaffold24514	ENST00000245908	C2977309	ENSMUST00000038099	C2887526	ENSECAT00000018280	CL831Contig1	ENSCAFT00000012239	CL2923Contig1	ENSBTAT00000028777
C2949993	ENST00000349703	contig01381	ENSMUST00000160826	CL1510Contig1	ENSECAT00000007318	scaffold30298	ENSCAFT00000025556	C2975101	ENSBTAT00000029331
contig02879	ENST00000398632	C2974121	ENSMUST00000174616	scaffold7327	ENSECAT00000002231	scaffold14767	ENSCAFT00000015786	C2963646	ENSBTAT00000004104
scaffold30253	ENST00000020926	C2904892	ENSMUST00000023630	C2991093	ENSECAT00000015612	C2946605	ENSCAFT00000003679	C2940825	ENSBTAT00000017505
scaffold26388	ENST00000372310	scaffold1469	ENSMUST00000020801	scaffold5969	ENSECAT00000000745	CL2448Contig1	ENSCAFT00000028225	scaffold22300	ENSBTAT00000016291
contig06985	ENST00000527673	C2827706	ENSMUST00000164281	C2832706	ENSECAT00000015844	contig04043	ENSCAFT00000020502	CL2187Contig1	ENSBTAT00000027998
scaffold11787	ENST00000541108	CL701Contig1	ENSMUST00000111122	C2993483	ENSECAT00000006020	scaffold7344	ENSCAFT00000030964	C2883312	ENSBTAT00000026534
CL101Contig1	ENST00000396926	C2841100	ENSMUST00000121391	C2977069	ENSECAT00000012832	C2861782	ENSCAFT00000031287	scaffold7223	ENSBTAT00000054744
CL3142Contig1	ENST00000252744	C2829910	ENSMUST00000170858	C2883062	ENSECAT00000009294	CL2923Contig1	ENSCAFT00000020405	scaffold23815	ENSBTAT00000057172
scaffold4021	ENST00000301671	C2988313	ENSMUST00000060389	C2966156	ENSECAT00000018839	C2975101	ENSCAFT00000025354	scaffold20198	ENSBTAT00000038474
scaffold22615	ENST00000324557	scaffold5772	ENSMUST00000043226	C2895474	ENSECAT00000016737	C2963646	ENSCAFT00000019093	C2987253	ENSBTAT00000019675
C2862076	ENST00000318683	scaffold28749	ENSMUST00000052631	CL1657Contig1	ENSECAT00000026231	C2940825	ENSCAFT00000014414	scaffold2152	ENSBTAT00000043790
C2991557	ENST00000367794	scaffold8622	ENSMUST00000107277	scaffold29134	ENSECAT00000007386	scaffold15062	ENSCAFT00000035790	contig05557	ENSBTAT00000027999
contig04118	ENST00000304734	scaffold26240	ENSMUST00000069711	C2907860	ENSECAT00000018574	scaffold22300	ENSCAFT00000020332	contig04718	ENSBTAT00000038266
C2770869	ENST00000393661	C2753041	ENSMUST00000135514	C2979533	ENSECAT00000014336	CL2187Contig1	ENSCAFT00000005780	scaffold21396	ENSBTAT00000026919
scaffold23250	ENST00000336702	CL1322Contig1	ENSMUST00000025305	contig02673	ENSECAT00000007979	scaffold14068	ENSCAFT00000030273	scaffold24136	ENSBTAT00000015842
scaffold14487	ENST00000409746	contig03286	ENSMUST00000017520	scaffold8544	ENSECAT00000019043	C2883312	ENSCAFT00000005907	C2887526	ENSBTAT00000013751
C2949309	ENST00000378588	C2969515	ENSMUST00000164261	C2921129	ENSECAT00000001777	scaffold7223	ENSCAFT00000005166	CL1510Contig1	ENSBTAT00000003457
scaffold7399	ENST00000545820	scaffold17422	ENSMUST00000169489	C2762737	ENSECAT00000010742	scaffold23815	ENSCAFT00000016964	scaffold7327	ENSBTAT00000004507
C2950473	ENST00000436394	C2988075	ENSMUST00000170795	C2967826	ENSECAT00000016236	scaffold20198	ENSCAFT00000028890	C2991093	ENSBTAT00000011882
scaffold23067	ENST00000245787	C2825634	ENSMUST00000020826	C2902144	ENSECAT00000008286	C2949161	ENSCAFT00000012561	scaffold5969	ENSBTAT00000044328
CL2676Contig1	ENST00000439527	C2900008	ENSMUST00000173721	C2929219	ENSECAT00000020387	C2987253	ENSCAFT00000000667	C2832706	ENSBTAT00000022558
contig06588	ENST00000299166	C2944003	ENSMUST00000106832	C2870120	ENSECAT00000014656	scaffold2152	ENSCAFT00000007645	C2977069	ENSBTAT00000013288
C2843596	ENST00000472215	C2867026	ENSMUST00000034368	C2942893	ENSECAT00000011309	contig05557	ENSCAFT00000022188	C2911326	ENSBTAT00000065956
C2987311	ENST00000252512	scaffold29499	ENSMUST00000031914	scaffold101	ENSECAT00000002563	contig04718	ENSCAFT00000000675	C2883062	ENSBTAT00000026221
scaffold23943	ENST00000413834	C2874556	ENSMUST00000102587	C2867266	ENSECAT00000025717	scaffold21396	ENSCAFT00000032168	C2966156	ENSBTAT00000034583
contig02274	ENST00000369278	contig02908	ENSMUST00000171168	contig04618	ENSECAT00000018299	C2963970	ENSCAFT00000038861	C2895474	ENSBTAT00000056739
C2989947	ENST00000546815	C2976409	ENSMUST00000064762	C2878812	ENSECAT00000013453	CL1510Contig1	ENSCAFT00000011234	CL1657Contig1	ENSBTAT00000017903
C2857260	ENST00000311500	contig00396	ENSMUST00000144299	contig04713	ENSECAT00000010513	C2991093	ENSCAFT00000024865	scaffold29134	ENSBTAT00000060964
CL1499Contig1	ENST00000351004	C2858700	ENSMUST00000017488	C2970189	ENSECAT00000022143	scaffold5969	ENSCAFT00000014929	C2907860	ENSBTAT00000054202
scaffold25431	ENST00000331454	C2932223	ENSMUST00000171932	scaffold30147	ENSECAT00000010735	C2832706	ENSCAFT00000025010	contig02673	ENSBTAT00000018069
C2949957	ENST00000544027	scaffold8900	ENSMUST00000132427	CL2836Contig1	ENSECAT00000023330	C2993483	ENSCAFT00000001967	C2805386	ENSBTAT00000022385
scaffold10306	ENST00000305631	C2897742	ENSMUST00000026662	C2772377	ENSECAT00000010733	C2977069	ENSCAFT00000038087	scaffold8544	ENSBTAT00000029172
C2953702	ENST00000527304	C2911288	ENSMUST00000079510	C2897706	ENSECAT00000027160	C2883062	ENSCAFT00000010741	C2921129	ENSBTAT00000010313
C2789299	ENST00000308508	C2960884	ENSMUST00000117956	C2833652	ENSECAT00000025926	CL1657Contig1	ENSCAFT00000015241	C2762737	ENSBTAT00000002627
contig03173	ENST00000328142	CL40Contig1	ENSMUST00000045142	C2965808	ENSECAT00000007507	scaffold29134	ENSCAFT00000028168	C2967826	ENSBTAT00000044651
C2993187	ENST00000360971	scaffold7243	ENSMUST00000089798	C2888394	ENSECAT00000025642	C2907860	ENSCAFT00000001203	C2902144	ENSBTAT00000017095
C2928421	ENST00000437972	contig03585	ENSMUST00000022909	C2958718	ENSECAT00000023068	contig02673	ENSCAFT00000012063	C2929219	ENSBTAT00000006858
scaffold26075	ENST00000269202	C2967148	ENSMUST00000164030	C2778839	ENSECAT00000016879	C2806004	ENSCAFT00000030269	C2870120	ENSBTAT00000043219
scaffold8666	ENST00000438693	C2966988	ENSMUST00000040135	scaffold18026	ENSECAT00000008735	C2805386	ENSCAFT00000001496	scaffold25831	ENSBTAT00000010919
contig05011	ENST00000398595	C2887290	ENSMUST00000031437	scaffold3678	ENSECAT00000010806	scaffold8544	ENSCAFT00000030001	C2942893	ENSBTAT00000010567
contig00118	ENST00000396062	C2979275	ENSMUST00000016685	C2985385	ENSECAT00000013319	C2921129	ENSCAFT00000026526	scaffold101	ENSBTAT00000016368
C2986927	ENST00000316649	C2940975	ENSMUST00000130935	contig01318	ENSECAT00000026821	C2967826	ENSCAFT00000027002	C2867266	ENSBTAT00000010787
scaffold28923	ENST00000488453	CL2051Contig1	ENSMUST00000051310	C2851822	ENSECAT00000013162	C2902144	ENSCAFT00000026683	contig04618	ENSBTAT00000057594
C2929611	ENST00000397862	C2982315	ENSMUST00000164477	C2938247	ENSECAT00000020240	C2929219	ENSCAFT00000017690	C2878812	ENSBTAT00000024786
C2933795	ENST00000380649	scaffold10544	ENSMUST00000097417	CL2925Contig1	ENSECAT00000000611	C2942893	ENSCAFT00000017466	contig04713	ENSBTAT00000023552
C2933129	ENST00000509959	C2975267	ENSMUST00000023022	C2907974	ENSECAT00000018903	scaffold101	ENSCAFT00000022144	scaffold30147	ENSBTAT00000017086
C2967598	ENST00000369077	CL2644Contig1	ENSMUST00000020258	scaffold28721	ENSECAT00000015744	C2867266	ENSCAFT00000027562	C2819132	ENSBTAT00000034677
C2868038	ENST00000271610	scaffold9261	ENSMUST00000143371	scaffold12988	ENSECAT00000010693	contig04618	ENSCAFT00000013510	CL2836Contig1	ENSBTAT00000010315
scaffold25605	ENST00000306200	C2821640	ENSMUST00000110128	contig04300	ENSECAT00000010346	C2878812	ENSCAFT00000021062	C2897706	ENSBTAT00000065793
C2955476	ENST00000225402	CL2958Contig1	ENSMUST00000059354	scaffold24570	ENSECAT00000002675	contig04713	ENSCAFT00000015321	C2884976	ENSBTAT00000029225
C2849048	ENST00000420433	scaffold6305	ENSMUST00000162104	CL197Contig1	ENSECAT00000014751	C2856206	ENSCAFT00000004918	C2883518	ENSBTAT00000005793
contig04648	ENST00000443556	CL3102Contig1	ENSMUST00000167773	scaffold17383	ENSECAT00000006408	C2970189	ENSCAFT00000024557	C2948625	ENSBTAT00000015221
scaffold22890	ENST00000374274	CL306Contig1	ENSMUST00000047247	C2902630	ENSECAT00000005866	scaffold30147	ENSCAFT00000016136	C2833652	ENSBTAT00000037140
C2964486	ENST00000458501	contig00251	ENSMUST00000038384	contig03313	ENSECAT00000024827	CL2836Contig1	ENSCAFT00000015129	C2965808	ENSBTAT00000027325
C2934381	ENST00000547991	C2988941	ENSMUST00000002911	C2986849	ENSECAT00000012015	C2772377	ENSCAFT00000027990	C2888394	ENSBTAT00000032168
CL1140Contig1	ENST00000343115	scaffold18233	ENSMUST00000135905	C2980287	ENSECAT00000022661	C2883518	ENSCAFT00000030390	C2958718	ENSBTAT00000011388
C2989165	ENST00000418650	C2959526	ENSMUST00000031788	C2890870	ENSECAT00000014594	C2833652	ENSCAFT00000023917	C2884916	ENSBTAT00000029033
C2921603	ENST00000487646	scaffold22069	ENSMUST00000127983	contig03595	ENSECAT00000020874	C2965808	ENSCAFT00000012025	scaffold18026	ENSBTAT00000026341
C2961458	ENST00000370626	C2966024	ENSMUST00000114404	scaffold8463	ENSECAT00000018011	C2888394	ENSCAFT00000038895	C2895246	ENSBTAT00000015085
C2922451	ENST00000271373	C2937385	ENSMUST00000034791	C2940651	ENSECAT00000017101	C2958718	ENSCAFT00000027121	scaffold3678	ENSBTAT00000015901
scaffold8124	ENST00000439304	scaffold12028	ENSMUST00000043609	CL118Contig1	ENSECAT00000020769	C2778839	ENSCAFT00000004393	C2985385	ENSBTAT00000006752
CL2350Contig1	ENST00000260818	C2974023	ENSMUST00000041782	C2978019	ENSECAT00000021574	scaffold18026	ENSCAFT00000031374	C2886680	ENSBTAT00000022045
CL2477Contig1	ENST00000553458	scaffold28958	ENSMUST00000105398	CL1897Contig1	ENSECAT00000016022	scaffold3678	ENSCAFT00000026999	C2755345	ENSBTAT00000012938
C2796237	ENST00000520041	contig04991	ENSMUST00000047091	C2973253	ENSECAT00000006305	C2985385	ENSCAFT00000023501	contig01318	ENSBTAT00000012002
CL1183Contig1	ENST00000322348	scaffold23180	ENSMUST00000002902	C2983617	ENSECAT00000011135	contig01318	ENSCAFT00000013362	C2851822	ENSBTAT00000012092
C2878224	ENST00000272193	scaffold2208	ENSMUST00000166678	C2898740	ENSECAT00000003511	C2851822	ENSCAFT00000018392	C2781681	ENSBTAT00000027925
scaffold9864	ENST00000298050	C2841596	ENSMUST00000107744	scaffold29514	ENSECAT00000019208	scaffold20732	ENSCAFT00000025045	CL2925Contig1	ENSBTAT00000008920
scaffold23277	ENST00000549995	scaffold22677	ENSMUST00000027564	C2981935	ENSECAT00000013781	C2781681	ENSCAFT00000016881	scaffold4789	ENSBTAT00000005584
CL2554Contig1	ENST00000339249	C2771405	ENSMUST00000137230	CL690Contig1	ENSECAT00000019262	CL2925Contig1	ENSCAFT00000007247	C2907974	ENSBTAT00000065547
C2922839	ENST00000434032	C2875556	ENSMUST00000044384	C2889830	ENSECAT00000008972	C2907974	ENSCAFT00000017916	scaffold28721	ENSBTAT00000028890
CL2938Contig1	ENST00000360394	C2834186	ENSMUST00000041090	CL1288Contig1	ENSECAT00000023709	scaffold28721	ENSCAFT00000027880	scaffold12988	ENSBTAT00000022253
C2974325	ENST00000477278	C2886110	ENSMUST00000163247	C2905697	ENSECAT00000008882	scaffold12988	ENSCAFT00000014227	C2776747	ENSBTAT00000027226
CL2646Contig1	ENST00000251143	contig03640	ENSMUST00000033715	C2905284	ENSECAT00000014640	C2970279	ENSCAFT00000016108	contig04300	ENSBTAT00000016890
C2988813	ENST00000374866	CL831Contig1	ENSMUST00000155664	scaffold15640	ENSECAT00000008176	C2776747	ENSCAFT00000008913	CL197Contig1	ENSBTAT00000028751
scaffold12713	ENST00000377275	scaffold30298	ENSMUST00000100501	C2820452	ENSECAT00000000230	contig04300	ENSCAFT00000023167	C2966146	ENSBTAT00000002456
C2960814	ENST00000523883	scaffold14767	ENSMUST00000122199	contig01583	ENSECAT00000026691	scaffold24570	ENSCAFT00000000060	scaffold17383	ENSBTAT00000005622
C2816094	ENST00000481880	C2946605	ENSMUST00000005964	CL479Contig1	ENSECAT00000021091	CL197Contig1	ENSCAFT00000014049	contig03313	ENSBTAT00000022002
scaffold25100	ENST00000373886	CL2448Contig1	ENSMUST00000108075	scaffold21714	ENSECAT00000012373	scaffold17383	ENSCAFT00000032372	C2986849	ENSBTAT00000003978
scaffold23130	ENST00000439705	contig04043	ENSMUST00000119827	scaffold3588	ENSECAT00000023842	contig03313	ENSCAFT00000021867	C2890870	ENSBTAT00000044153
C2899354	ENST00000301838	scaffold7344	ENSMUST00000118911	CL875Contig1	ENSECAT00000009826	C2986849	ENSCAFT00000018503	contig03595	ENSBTAT00000019702
scaffold16619	ENST00000380035	C2861782	ENSMUST00000164743	CL263Contig1	ENSECAT00000026066	C2980287	ENSCAFT00000001172	scaffold8463	ENSBTAT00000025854
CL329Contig1	ENST00000480692	CL2923Contig1	ENSMUST00000166032	scaffold661	ENSECAT00000029080	C2890870	ENSCAFT00000008628	C2940651	ENSBTAT00000000214
C2824638	ENST00000536038	C2975101	ENSMUST00000168793	scaffold18458	ENSECAT00000025607	contig03595	ENSCAFT00000014257	CL118Contig1	ENSBTAT00000027362
C2911630	ENST00000320311	C2963646	ENSMUST00000049185	scaffold14500	ENSECAT00000023654	C2940651	ENSCAFT00000039449	C2978019	ENSBTAT00000028704
CL619Contig1	ENST00000537891	C2844996	ENSMUST00000124415	C2832276	ENSECAT00000024431	CL118Contig1	ENSCAFT00000015531	CL1897Contig1	ENSBTAT00000011671
C2953822	ENST00000304916	C2940825	ENSMUST00000109174	CL2928Contig1	ENSECAT00000025531	scaffold10224	ENSCAFT00000015132	C2973253	ENSBTAT00000003617
C2984183	ENST00000334756	C2861718	ENSMUST00000128512	scaffold7829	ENSECAT00000012989	C2978019	ENSCAFT00000019620	C2983617	ENSBTAT00000052575
scaffold28253	ENST00000278947	scaffold22300	ENSMUST00000007207	C2832034	ENSECAT00000000129	CL1897Contig1	ENSCAFT00000016025	scaffold29514	ENSBTAT00000004918
scaffold18376	ENST00000527245	CL2187Contig1	ENSMUST00000106108	C2973175	ENSECAT00000021608	C2973253	ENSCAFT00000023609	C2981935	ENSBTAT00000030962
CL1452Contig1	ENST00000288986	scaffold7223	ENSMUST00000044387	C2956326	ENSECAT00000012692	C2898740	ENSCAFT00000014916	CL690Contig1	ENSBTAT00000000923
C2842886	ENST00000356132	scaffold23815	ENSMUST00000013262	scaffold29411	ENSECAT00000013665	scaffold29514	ENSCAFT00000026225	CL1288Contig1	ENSBTAT00000044937
C2993503	ENST00000394752	scaffold20198	ENSMUST00000072646	C2858210	ENSECAT00000021621	C2981935	ENSCAFT00000019069	C2905697	ENSBTAT00000008666
scaffold14955	ENST00000395513	C2949161	ENSMUST00000028469	C2846058	ENSECAT00000015087	CL690Contig1	ENSCAFT00000012845	C2905284	ENSBTAT00000015301
contig02113	ENST00000263556	C2987253	ENSMUST00000100078	scaffold10975	ENSECAT00000015287	CL1288Contig1	ENSCAFT00000022557	scaffold15640	ENSBTAT00000015505
C2916145	ENST00000306560	scaffold23616	ENSMUST00000089776	C2992309	ENSECAT00000005809	C2905697	ENSCAFT00000030382	C2820452	ENSBTAT00000015210
scaffold6709	ENST00000520632	scaffold2152	ENSMUST00000094705	CL1033Contig1	ENSECAT00000026484	C2905284	ENSCAFT00000025718	contig01583	ENSBTAT00000007254
scaffold3476	ENST00000474687	contig05557	ENSMUST00000039990	C2970389	ENSECAT00000016498	scaffold15640	ENSCAFT00000026636	CL479Contig1	ENSBTAT00000008847
C2785693	ENST00000511055	C2951039	ENSMUST00000106339	contig03423	ENSECAT00000006865	C2820452	ENSCAFT00000028433	scaffold21714	ENSBTAT00000001193
C2853144	ENST00000394215	contig04718	ENSMUST00000092163	C2958000	ENSECAT00000008331	contig01583	ENSCAFT00000019778	scaffold3588	ENSBTAT00000006538
scaffold27646	ENST00000478358	scaffold21396	ENSMUST00000112707	C2813476	ENSECAT00000024287	CL479Contig1	ENSCAFT00000020628	CL875Contig1	ENSBTAT00000010972
scaffold28914	ENST00000520880	C2963970	ENSMUST00000099311	scaffold12854	ENSECAT00000018152	scaffold21714	ENSCAFT00000032167	CL263Contig1	ENSBTAT00000039551
C2882712	ENST00000390597	C2887526	ENSMUST00000071370	scaffold4323	ENSECAT00000021415	scaffold3588	ENSCAFT00000031471	scaffold661	ENSBTAT00000006412
C2954734	ENST00000411652	CL1510Contig1	ENSMUST00000035842	scaffold8710	ENSECAT00000011297	CL875Contig1	ENSCAFT00000018417	scaffold18458	ENSBTAT00000017828
contig03520	ENST00000321256	scaffold7327	ENSMUST00000165146	C2883434	ENSECAT00000008606	CL263Contig1	ENSCAFT00000004672	C2842662	ENSBTAT00000024342
C2989103	ENST00000367511	C2991093	ENSMUST00000009875	C2890372	ENSECAT00000019828	scaffold661	ENSCAFT00000000855	CL2928Contig1	ENSBTAT00000052667
scaffold4541	ENST00000310597	scaffold5969	ENSMUST00000051836	CL2470Contig1	ENSECAT00000007777	scaffold18458	ENSCAFT00000007786	scaffold7829	ENSBTAT00000019774
C2893906	ENST00000539281	C2832706	ENSMUST00000096247	scaffold14230	ENSECAT00000016797	C2842662	ENSCAFT00000012291	contig06599	ENSBTAT00000019814
C2970337	ENST00000394198	C2993483	ENSMUST00000050234	scaffold29778	ENSECAT00000011580	C2803414	ENSCAFT00000026659	C2832034	ENSBTAT00000063985
scaffold7950	ENST00000392064	C2977069	ENSMUST00000100784	scaffold20939	ENSECAT00000013270	scaffold14500	ENSCAFT00000010515	C2973175	ENSBTAT00000029638
scaffold782	ENST00000320330	C2911326	ENSMUST00000155887	scaffold5404	ENSECAT00000017652	CL2928Contig1	ENSCAFT00000003495	C2793457	ENSBTAT00000035929
CL3263Contig1	ENST00000212369	C2883062	ENSMUST00000014065	scaffold20735	ENSECAT00000023392	scaffold7829	ENSCAFT00000019507	C2956326	ENSBTAT00000011767
CL2010Contig1	ENST00000233084	C2966156	ENSMUST00000061673	CL2014Contig1	ENSECAT00000019009	contig06599	ENSCAFT00000025551	scaffold29411	ENSBTAT00000057329
CL910Contig1	ENST00000334516	C2895474	ENSMUST00000172618	CL1970Contig1	ENSECAT00000024594	contig01128	ENSCAFT00000010159	C2858210	ENSBTAT00000021364
CL1344Contig1	ENST00000545277	CL1657Contig1	ENSMUST00000050248	scaffold15611	ENSECAT00000018905	C2973175	ENSCAFT00000035633	scaffold10975	ENSBTAT00000019472
C2778103	ENST00000551987	scaffold29134	ENSMUST00000162149	C2944431	ENSECAT00000013396	C2793457	ENSCAFT00000029673	C2992309	ENSBTAT00000034240
C2812040	ENST00000543676	C2907860	ENSMUST00000042296	C2976745	ENSECAT00000010714	C2956326	ENSCAFT00000013946	CL1033Contig1	ENSBTAT00000036068
C2904084	ENST00000313077	C2979533	ENSMUST00000028280	C2990445	ENSECAT00000022742	scaffold29411	ENSCAFT00000026421	C2970389	ENSBTAT00000025704
contig03697	ENST00000367070	contig02673	ENSMUST00000167220	C2949201	ENSECAT00000012459	C2846058	ENSCAFT00000009066	contig03423	ENSBTAT00000012530
C2942077	ENST00000535590	scaffold8544	ENSMUST00000025444	scaffold7201	ENSECAT00000018609	scaffold10975	ENSCAFT00000027065	C2813476	ENSBTAT00000025503
C2951277	ENST00000538686	C2902144	ENSMUST00000113744	CL774Contig1	ENSECAT00000015766	C2992309	ENSCAFT00000015370	scaffold7954	ENSBTAT00000006673
scaffold25786	ENST00000336577	C2929219	ENSMUST00000027446	CL367Contig1	ENSECAT00000025503	C2804158	ENSCAFT00000000965	scaffold12854	ENSBTAT00000028927
contig04510	ENST00000349215	C2870120	ENSMUST00000113195	C2869810	ENSECAT00000010072	CL1033Contig1	ENSCAFT00000014566	scaffold4323	ENSBTAT00000043080
C2891242	ENST00000518333	C2942893	ENSMUST00000036111	C2800388	ENSECAT00000021654	C2970389	ENSCAFT00000008105	scaffold8710	ENSBTAT00000054868
C2910712	ENST00000344651	scaffold101	ENSMUST00000032865	scaffold24555	ENSECAT00000010480	contig03423	ENSCAFT00000016372	C2883434	ENSBTAT00000045025
scaffold27230	ENST00000333479	C2867266	ENSMUST00000003493	CL863Contig1	ENSECAT00000012621	C2958000	ENSCAFT00000022682	C2890372	ENSBTAT00000052358
C2856084	ENST00000355983	contig04618	ENSMUST00000134719	C2840760	ENSECAT00000020049	C2805200	ENSCAFT00000031266	CL2470Contig1	ENSBTAT00000010623
CL1377Contig1	ENST00000327578	C2878812	ENSMUST00000005798	scaffold26502	ENSECAT00000018419	C2813476	ENSCAFT00000016831	scaffold14230	ENSBTAT00000024230
scaffold561	ENST00000527190	C2970189	ENSMUST00000150424	scaffold8595	ENSECAT00000005252	scaffold12854	ENSCAFT00000013784	scaffold29778	ENSBTAT00000046800
C2805616	ENST00000257583	scaffold30147	ENSMUST00000168401	scaffold29733	ENSECAT00000000191	scaffold4323	ENSCAFT00000006169	scaffold20939	ENSBTAT00000013427
CL841Contig1	ENST00000275016	CL2836Contig1	ENSMUST00000022176	CL1598Contig1	ENSECAT00000017045	C2883434	ENSCAFT00000003087	scaffold5404	ENSBTAT00000025840
scaffold29163	ENST00000436053	C2897706	ENSMUST00000116363	scaffold16134	ENSECAT00000017591	C2890372	ENSCAFT00000012066	scaffold20735	ENSBTAT00000002240
C2873172	ENST00000252813	scaffold2373	ENSMUST00000133665	contig03210	ENSECAT00000019795	C2985197	ENSCAFT00000000306	CL2014Contig1	ENSBTAT00000037267
scaffold28181	ENST00000426077	C2833652	ENSMUST00000160840	C2901106	ENSECAT00000018682	scaffold14230	ENSCAFT00000021941	scaffold29128	ENSBTAT00000025485
scaffold2546	ENST00000554746	C2965808	ENSMUST00000100711	C2884892	ENSECAT00000014167	scaffold20939	ENSCAFT00000005662	CL1970Contig1	ENSBTAT00000017344
CL1552Contig1	ENST00000285979	C2888394	ENSMUST00000148409	C2865460	ENSECAT00000012624	CL2014Contig1	ENSCAFT00000012295	scaffold15611	ENSBTAT00000025383
C2887432	ENST00000529149	C2958718	ENSMUST00000075935	C2978951	ENSECAT00000018170	scaffold29128	ENSCAFT00000020367	C2944431	ENSBTAT00000028982
scaffold29816	ENST00000405006	C2884916	ENSMUST00000060435	C2961028	ENSECAT00000016112	CL1970Contig1	ENSCAFT00000020568	C2990445	ENSBTAT00000046260
C2951944	ENST00000526732	scaffold18026	ENSMUST00000165028	C2893462	ENSECAT00000008365	scaffold15611	ENSCAFT00000012731	C2949201	ENSBTAT00000034300
C2811216	ENST00000303617	scaffold3678	ENSMUST00000040461	scaffold14820	ENSECAT00000022692	C2944431	ENSCAFT00000013380	scaffold7201	ENSBTAT00000028269
C2929885	ENST00000341865	C2985385	ENSMUST00000043693	scaffold9560	ENSECAT00000012220	C2976745	ENSCAFT00000025646	CL774Contig1	ENSBTAT00000027635
C2960346	ENST00000370646	C2815844	ENSMUST00000059599	contig02321	ENSECAT00000017361	C2990445	ENSCAFT00000030519	CL367Contig1	ENSBTAT00000061283
C2975435	ENST00000005286	C2755345	ENSMUST00000100506	CL452Contig1	ENSECAT00000010827	C2949201	ENSCAFT00000013753	scaffold24555	ENSBTAT00000016108
C2925149	ENST00000369486	contig01318	ENSMUST00000029387	contig03031	ENSECAT00000004253	scaffold7201	ENSCAFT00000026205	C2963790	ENSBTAT00000010783
scaffold19910	ENST00000489558	C2851822	ENSMUST00000169030	C2960236	ENSECAT00000010318	CL774Contig1	ENSCAFT00000028672	CL863Contig1	ENSBTAT00000061016
C2971729	ENST00000269383	C2938247	ENSMUST00000163894	C2937007	ENSECAT00000013177	CL367Contig1	ENSCAFT00000010015	C2960818	ENSBTAT00000052357
scaffold6941	ENST00000397196	scaffold18963	ENSMUST00000173182	scaffold14832	ENSECAT00000021619	C2869810	ENSCAFT00000021416	C2840760	ENSBTAT00000038164
C2917207	ENST00000432341	C2781681	ENSMUST00000010188	C2993685	ENSECAT00000018848	C2800388	ENSCAFT00000011129	scaffold24732	ENSBTAT00000043796
C2802118	ENST00000338167	CL2925Contig1	ENSMUST00000037793	C2966594	ENSECAT00000018506	scaffold24555	ENSCAFT00000018445	scaffold29733	ENSBTAT00000019790
C2970489	ENST00000404961	scaffold4789	ENSMUST00000171301	contig00938	ENSECAT00000009679	CL863Contig1	ENSCAFT00000011424	CL1598Contig1	ENSBTAT00000010056
scaffold19649	ENST00000494578	C2907974	ENSMUST00000078690	scaffold5827	ENSECAT00000022997	C2840760	ENSCAFT00000000473	scaffold16134	ENSBTAT00000017759
scaffold13045	ENST00000545781	scaffold28721	ENSMUST00000051395	C2873640	ENSECAT00000023536	scaffold24732	ENSCAFT00000028953	contig03210	ENSBTAT00000009173
C2954442	ENST00000354343	scaffold12988	ENSMUST00000145174	scaffold14622	ENSECAT00000013058	scaffold8595	ENSCAFT00000024460	C2901106	ENSBTAT00000062941
C2845696	ENST00000537133	C2776747	ENSMUST00000003536	C2981175	ENSECAT00000017531	scaffold29733	ENSCAFT00000008842	C2816918	ENSBTAT00000025739
C2970937	ENST00000261951	contig04300	ENSMUST00000029423	C2816426	ENSECAT00000024366	CL1598Contig1	ENSCAFT00000000617	C2884892	ENSBTAT00000031335
CL1255Contig1	ENST00000318282	C2946981	ENSMUST00000142041	C2904638	ENSECAT00000002072	scaffold16134	ENSCAFT00000007064	C2865460	ENSBTAT00000026996
contig05147	ENST00000243346	CL197Contig1	ENSMUST00000022217	C2938451	ENSECAT00000020826	contig03210	ENSCAFT00000000261	C2978951	ENSBTAT00000012813
scaffold8147	ENST00000215798	scaffold17383	ENSMUST00000058579	contig03706	ENSECAT00000012618	C2901106	ENSCAFT00000017672	C2961028	ENSBTAT00000053993
scaffold27186	ENST00000340967	contig03313	ENSMUST00000020270	C2977439	ENSECAT00000017306	C2816918	ENSCAFT00000028478	C2893462	ENSBTAT00000050795
C2882172	ENST00000406423	C2986849	ENSMUST00000036407	C2942693	ENSECAT00000003005	C2884892	ENSCAFT00000022143	scaffold14820	ENSBTAT00000024050
C2888424	ENST00000216277	C2890870	ENSMUST00000117611	scaffold24027	ENSECAT00000007463	C2865460	ENSCAFT00000014944	scaffold9560	ENSBTAT00000008207
CL996Contig1	ENST00000381409	scaffold6249	ENSMUST00000024931	CL3251Contig1	ENSECAT00000011625	C2978951	ENSCAFT00000010934	contig02321	ENSBTAT00000061341
scaffold29086	ENST00000557108	contig03595	ENSMUST00000031268	scaffold29565	ENSECAT00000023634	C2961028	ENSCAFT00000015398	CL452Contig1	ENSBTAT00000003991
scaffold20038	ENST00000367135	scaffold8463	ENSMUST00000031838	scaffold3143	ENSECAT00000014290	C2893462	ENSCAFT00000037436	scaffold2446	ENSBTAT00000063641
C2884302	ENST00000272217	C2940651	ENSMUST00000115141	CL2588Contig1	ENSECAT00000006711	scaffold14820	ENSCAFT00000004447	contig03031	ENSBTAT00000016346
scaffold30199	ENST00000371316	CL118Contig1	ENSMUST00000031817	contig04429	ENSECAT00000003570	scaffold9560	ENSCAFT00000002504	C2960236	ENSBTAT00000043510
scaffold11230	ENST00000273596	scaffold10224	ENSMUST00000134636	CL1109Contig1	ENSECAT00000007163	contig02321	ENSCAFT00000002675	scaffold14832	ENSBTAT00000025159
scaffold13903	ENST00000503771	C2978019	ENSMUST00000136734	CL738Contig1	ENSECAT00000018290	CL452Contig1	ENSCAFT00000018410	C2993685	ENSBTAT00000004563
C2992083	ENST00000353904	CL1897Contig1	ENSMUST00000090042	C2817606	ENSECAT00000020867	contig03031	ENSCAFT00000008717	contig00938	ENSBTAT00000027762
C2993153	ENST00000374388	scaffold15653	ENSMUST00000127598	C2965976	ENSECAT00000011857	C2960236	ENSCAFT00000025858	scaffold5827	ENSBTAT00000033952
scaffold15474	ENST00000426788	C2863664	ENSMUST00000144289	C2860486	ENSECAT00000017943	C2937007	ENSCAFT00000010304	scaffold14622	ENSBTAT00000023325
contig03574	ENST00000540163	C2973253	ENSMUST00000048016	contig03476	ENSECAT00000009277	scaffold14832	ENSCAFT00000037042	C2981175	ENSBTAT00000043690
C2927109	ENST00000273600	C2898740	ENSMUST00000162061	scaffold24917	ENSECAT00000008828	C2966594	ENSCAFT00000029604	C2904638	ENSBTAT00000066196
C2855540	ENST00000420188	scaffold6626	ENSMUST00000130690	contig02355	ENSECAT00000011842	contig00938	ENSCAFT00000017488	C2938451	ENSBTAT00000034688
scaffold29578	ENST00000464528	scaffold29514	ENSMUST00000044382	C2956290	ENSECAT00000016365	scaffold5827	ENSCAFT00000026170	contig03706	ENSBTAT00000001557
contig05291	ENST00000044462	C2981935	ENSMUST00000081790	CL3071Contig1	ENSECAT00000006134	scaffold14622	ENSCAFT00000004586	C2977439	ENSBTAT00000031376
C2895630	ENST00000358548	C2794631	ENSMUST00000092485	C2908112	ENSECAT00000021279	C2981175	ENSCAFT00000024107	C2942693	ENSBTAT00000003828
scaffold2298	ENST00000372647	CL690Contig1	ENSMUST00000163362	scaffold851	ENSECAT00000006048	C2938451	ENSCAFT00000007614	scaffold24027	ENSBTAT00000015137
C2873526	ENST00000521806	CL1288Contig1	ENSMUST00000063445	contig03878	ENSECAT00000012559	contig03706	ENSCAFT00000003566	CL3251Contig1	ENSBTAT00000016276
C2804142	ENST00000377244	C2905697	ENSMUST00000021207	C2782369	ENSECAT00000006217	C2977439	ENSCAFT00000018886	scaffold29565	ENSBTAT00000008587
C2794179	ENST00000467236	C2905284	ENSMUST00000027464	scaffold16689	ENSECAT00000019475	C2942693	ENSCAFT00000019585	scaffold3143	ENSBTAT00000026189
scaffold16271	ENST00000278616	contig01583	ENSMUST00000027174	contig04666	ENSECAT00000017837	scaffold24027	ENSCAFT00000007441	CL2588Contig1	ENSBTAT00000032332
C2944117	ENST00000542204	CL479Contig1	ENSMUST00000165054	scaffold14506	ENSECAT00000013592	CL3251Contig1	ENSCAFT00000000730	contig04429	ENSBTAT00000064033
CL941Contig1	ENST00000519540	scaffold21714	ENSMUST00000067924	C2992065	ENSECAT00000020699	scaffold29565	ENSCAFT00000037793	CL1109Contig1	ENSBTAT00000028999
CL1387Contig1	ENST00000254958	scaffold3588	ENSMUST00000055647	C2923093	ENSECAT00000006133	scaffold3143	ENSCAFT00000029881	CL738Contig1	ENSBTAT00000018384
scaffold29253	ENST00000359534	CL875Contig1	ENSMUST00000165217	CL3088Contig1	ENSECAT00000017380	CL2588Contig1	ENSCAFT00000016439	C2817606	ENSBTAT00000004012
C2903446	ENST00000421306	CL263Contig1	ENSMUST00000113234	C2978385	ENSECAT00000004122	contig04429	ENSCAFT00000010912	C2965976	ENSBTAT00000011098
C2989461	ENST00000325814	scaffold661	ENSMUST00000058058	C2916199	ENSECAT00000022362	CL1109Contig1	ENSCAFT00000009212	contig03476	ENSBTAT00000043454
scaffold14016	ENST00000470039	scaffold18458	ENSMUST00000073109	contig02655	ENSECAT00000013507	scaffold5446	ENSCAFT00000012798	scaffold24917	ENSBTAT00000008736
contig05122	ENST00000395992	scaffold14500	ENSMUST00000067836	C2938345	ENSECAT00000007573	CL738Contig1	ENSCAFT00000010817	contig02355	ENSBTAT00000012182
C2882070	ENST00000426679	C2832276	ENSMUST00000011323	scaffold1822	ENSECAT00000008521	C2924019	ENSCAFT00000008260	C2956290	ENSBTAT00000056825
C2886706	ENST00000216799	CL2928Contig1	ENSMUST00000140076	contig03895	ENSECAT00000011543	C2817606	ENSCAFT00000027023	CL3071Contig1	ENSBTAT00000026830
contig02540	ENST00000304661	scaffold7829	ENSMUST00000148909	C2823452	ENSECAT00000005224	scaffold3185	ENSCAFT00000030413	scaffold11316	ENSBTAT00000012662
scaffold16374	ENST00000448712	contig06599	ENSMUST00000018711	C2976547	ENSECAT00000022473	C2860486	ENSCAFT00000006770	C2908112	ENSBTAT00000000732
C2835532	ENST00000248564	C2973175	ENSMUST00000100729	contig04727	ENSECAT00000009540	contig03476	ENSCAFT00000012000	C2811006	ENSBTAT00000022345
C2852978	ENST00000506218	C2956326	ENSMUST00000029175	CL3282Contig1	ENSECAT00000022413	scaffold24917	ENSCAFT00000026332	scaffold851	ENSBTAT00000056411
C2807140	ENST00000524994	scaffold29411	ENSMUST00000126071	C2992641	ENSECAT00000025298	contig02355	ENSCAFT00000010425	contig03878	ENSBTAT00000004181
CL1744Contig1	ENST00000271651	C2858210	ENSMUST00000023292	contig02752	ENSECAT00000016632	C2956290	ENSCAFT00000029523	C2782369	ENSBTAT00000012252
CL1370Contig1	ENST00000546500	scaffold10975	ENSMUST00000018993	C2840266	ENSECAT00000016679	CL3071Contig1	ENSCAFT00000012827	contig04666	ENSBTAT00000026292
scaffold14118	ENST00000450879	C2992309	ENSMUST00000027706	C2971187	ENSECAT00000024626	scaffold11316	ENSCAFT00000003717	scaffold14506	ENSBTAT00000024242
C2894776	ENST00000460378	C2804158	ENSMUST00000088788	scaffold25138	ENSECAT00000011037	C2908112	ENSCAFT00000015623	C2923093	ENSBTAT00000027807
CL23Contig1	ENST00000451899	scaffold11171	ENSMUST00000148297	C2962062	ENSECAT00000022474	C2811006	ENSCAFT00000030908	CL3088Contig1	ENSBTAT00000043235
C2873334	ENST00000308860	CL1033Contig1	ENSMUST00000036470	scaffold9183	ENSECAT00000010136	scaffold851	ENSCAFT00000000247	C2978385	ENSBTAT00000000744
C2806962	ENST00000405520	C2970389	ENSMUST00000035094	C2958258	ENSECAT00000009682	contig03878	ENSCAFT00000003490	C2916199	ENSBTAT00000018806
C2795699	ENST00000229279	contig04954	ENSMUST00000037029	contig03266	ENSECAT00000016333	contig04666	ENSCAFT00000005578	contig02655	ENSBTAT00000017658
C2828658	ENST00000461287	contig03423	ENSMUST00000029803	scaffold28355	ENSECAT00000010574	scaffold14506	ENSCAFT00000018832	C2938345	ENSBTAT00000029039
CL1837Contig1	ENST00000392161	C2958000	ENSMUST00000107132	C2981139	ENSECAT00000025703	C2992065	ENSCAFT00000038980	scaffold1822	ENSBTAT00000014352
C2871700	ENST00000531544	C2813476	ENSMUST00000010201	C2898516	ENSECAT00000012710	C2923093	ENSCAFT00000006697	contig03895	ENSBTAT00000047197
CL1562Contig1	ENST00000334976	scaffold7954	ENSMUST00000070923	scaffold27528	ENSECAT00000024284	CL3088Contig1	ENSCAFT00000001566	C2823452	ENSBTAT00000056003
contig02418	ENST00000451402	scaffold12854	ENSMUST00000111367	contig03152	ENSECAT00000023566	C2978385	ENSCAFT00000011340	C2976547	ENSBTAT00000046717
scaffold7067	ENST00000419212	scaffold4323	ENSMUST00000003971	scaffold8512	ENSECAT00000024883	C2916199	ENSCAFT00000031971	C2895792	ENSBTAT00000000217
C2881254	ENST00000393879	C2792035	ENSMUST00000156645	CL1206Contig1	ENSECAT00000023477	contig02655	ENSCAFT00000005884	contig04727	ENSBTAT00000029044
C2799928	ENST00000469330	scaffold8710	ENSMUST00000161163	CL292Contig1	ENSECAT00000004092	C2938345	ENSCAFT00000020219	CL3282Contig1	ENSBTAT00000004410
scaffold16060	ENST00000398355	C2883434	ENSMUST00000133106	scaffold24994	ENSECAT00000001124	scaffold1822	ENSCAFT00000013078	C2992641	ENSBTAT00000015881
scaffold30269	ENST00000372520	C2932643	ENSMUST00000131545	CL572Contig1	ENSECAT00000010952	contig03895	ENSCAFT00000027443	contig02752	ENSBTAT00000039490
CL2117Contig1	ENST00000343439	C2890372	ENSMUST00000119472	C2965236	ENSECAT00000015942	scaffold4829	ENSCAFT00000031229	C2840266	ENSBTAT00000021243
CL1607Contig1	ENST00000009180	CL2470Contig1	ENSMUST00000136512	scaffold20897	ENSECAT00000017705	C2976547	ENSCAFT00000009967	C2971187	ENSBTAT00000027374
C2914526	ENST00000389386	scaffold14230	ENSMUST00000169419	scaffold26188	ENSECAT00000004802	C2895792	ENSCAFT00000019184	scaffold25138	ENSBTAT00000045964
scaffold6515	ENST00000265381	scaffold20939	ENSMUST00000070132	scaffold5373	ENSECAT00000021213	contig04727	ENSCAFT00000027543	scaffold15308	ENSBTAT00000053592
CL1951Contig1	ENST00000380943	CL2014Contig1	ENSMUST00000088585	C2862132	ENSECAT00000016351	CL3282Contig1	ENSCAFT00000008010	scaffold9183	ENSBTAT00000061362
scaffold12018	ENST00000357351	scaffold29128	ENSMUST00000101633	scaffold2515	ENSECAT00000022820	C2927885	ENSCAFT00000006399	C2958258	ENSBTAT00000020344
C2971847	ENST00000304568	CL1970Contig1	ENSMUST00000102549	scaffold22076	ENSECAT00000025205	C2992641	ENSCAFT00000020993	contig03266	ENSBTAT00000061278
C2833336	ENST00000405982	scaffold15611	ENSMUST00000121288	C2959786	ENSECAT00000017299	contig02752	ENSCAFT00000007020	C2981237	ENSBTAT00000015220
C2802424	ENST00000276844	C2944431	ENSMUST00000041124	scaffold7280	ENSECAT00000011193	C2840266	ENSCAFT00000005428	scaffold28355	ENSBTAT00000002525
scaffold30024	ENST00000299238	C2976745	ENSMUST00000009256	scaffold5381	ENSECAT00000017397	C2971187	ENSCAFT00000016485	C2898516	ENSBTAT00000022391
CL2281Contig1	ENST00000368314	C2990445	ENSMUST00000100843	CL415Contig1	ENSECAT00000013715	scaffold25138	ENSCAFT00000000363	scaffold27528	ENSBTAT00000012361
scaffold15287	ENST00000381330	C2949201	ENSMUST00000084664	C2914834	ENSECAT00000018415	scaffold9183	ENSCAFT00000006837	contig03152	ENSBTAT00000010317
scaffold10931	ENST00000395201	scaffold7201	ENSMUST00000032910	C2981167	ENSECAT00000011239	C2958258	ENSCAFT00000007452	C2797013	ENSBTAT00000028494
C2959784	ENST00000398646	CL774Contig1	ENSMUST00000112913	CL2199Contig1	ENSECAT00000000058	contig03266	ENSCAFT00000015728	scaffold8512	ENSBTAT00000061271
scaffold8888	ENST00000546083	CL367Contig1	ENSMUST00000068282	C2959086	ENSECAT00000029069	scaffold28355	ENSCAFT00000003433	CL292Contig1	ENSBTAT00000035624
CL2432Contig1	ENST00000379484	C2800388	ENSMUST00000023809	C2985599	ENSECAT00000000381	C2898516	ENSCAFT00000002090	CL1206Contig1	ENSBTAT00000021396
C2990897	ENST00000366751	scaffold24555	ENSMUST00000025740	C2989901	ENSECAT00000004230	scaffold27528	ENSCAFT00000017538	scaffold24994	ENSBTAT00000016488
contig02240	ENST00000535633	CL863Contig1	ENSMUST00000045218	scaffold30358	ENSECAT00000016101	contig03152	ENSCAFT00000032038	scaffold11066	ENSBTAT00000037366
C2983275	ENST00000320081	C2840760	ENSMUST00000105255	C2971629	ENSECAT00000008664	scaffold8512	ENSCAFT00000004200	C2982627	ENSBTAT00000017171
C2800498	ENST00000539451	scaffold24732	ENSMUST00000004959	scaffold26179	ENSECAT00000003672	CL1206Contig1	ENSCAFT00000028759	C2954756	ENSBTAT00000013929
C2758723	ENST00000518725	scaffold26502	ENSMUST00000143977	C2906133	ENSECAT00000005496	CL292Contig1	ENSCAFT00000026660	CL572Contig1	ENSBTAT00000017010
C2985331	ENST00000292852	scaffold8595	ENSMUST00000085701	contig04086	ENSECAT00000014020	scaffold24994	ENSCAFT00000001357	scaffold29229	ENSBTAT00000019629
C2937649	ENST00000542178	C2897640	ENSMUST00000168484	CL2301Contig1	ENSECAT00000017900	scaffold11066	ENSCAFT00000038655	C2965236	ENSBTAT00000006418
scaffold23031	ENST00000443381	scaffold29733	ENSMUST00000067786	C2957306	ENSECAT00000017495	CL572Contig1	ENSCAFT00000003832	scaffold20897	ENSBTAT00000033270
C2875468	ENST00000371091	scaffold16134	ENSMUST00000154199	scaffold28877	ENSECAT00000008822	scaffold29229	ENSCAFT00000007520	C2859772	ENSBTAT00000045522
scaffold26135	ENST00000281092	contig03210	ENSMUST00000025385	contig03257	ENSECAT00000009997	C2965236	ENSCAFT00000026779	scaffold26188	ENSBTAT00000002779
scaffold25039	ENST00000355832	C2901106	ENSMUST00000020930	contig05342	ENSECAT00000009463	scaffold20897	ENSCAFT00000005050	scaffold5373	ENSBTAT00000024262
scaffold17414	ENST00000434485	C2884892	ENSMUST00000047883	C2960600	ENSECAT00000016692	C2859772	ENSCAFT00000002905	C2862132	ENSBTAT00000004328
C2973745	ENST00000392114	scaffold6057	ENSMUST00000172520	C2977285	ENSECAT00000015687	C2986003	ENSCAFT00000032243	scaffold2515	ENSBTAT00000007911
scaffold3396	ENST00000398153	C2865460	ENSMUST00000107617	scaffold27788	ENSECAT00000019625	scaffold26188	ENSCAFT00000029135	C2987849	ENSBTAT00000015689
contig05143	ENST00000356708	C2978951	ENSMUST00000166635	C2886634	ENSECAT00000016896	scaffold5373	ENSCAFT00000026968	scaffold22076	ENSBTAT00000022704
scaffold14335	ENST00000329613	C2961028	ENSMUST00000003038	CL2674Contig1	ENSECAT00000004546	C2862132	ENSCAFT00000035392	C2959786	ENSBTAT00000012909
scaffold24096	ENST00000306285	C2893462	ENSMUST00000025462	CL503Contig1	ENSECAT00000010394	scaffold2515	ENSCAFT00000012850	scaffold7280	ENSBTAT00000027441
contig03483	ENST00000422000	C2919881	ENSMUST00000156085	scaffold7462	ENSECAT00000011895	scaffold22076	ENSCAFT00000026565	CL415Contig1	ENSBTAT00000019142
C2912374	ENST00000452550	scaffold14820	ENSMUST00000121903	C2821804	ENSECAT00000024819	C2959786	ENSCAFT00000026684	C2914834	ENSBTAT00000001780
C2855324	ENST00000487402	scaffold15861	ENSMUST00000045193	C2982207	ENSECAT00000020203	scaffold7280	ENSCAFT00000007282	C2918551	ENSBTAT00000027988
C2960754	ENST00000321666	scaffold9560	ENSMUST00000090474	C2826314	ENSECAT00000027115	scaffold5381	ENSCAFT00000009072	C2981167	ENSBTAT00000046252
CL1168Contig1	ENST00000380599	CL452Contig1	ENSMUST00000034015	CL3307Contig1	ENSECAT00000013983	CL415Contig1	ENSCAFT00000000985	CL2199Contig1	ENSBTAT00000002843
C2959326	ENST00000296824	contig03031	ENSMUST00000048615	scaffold26145	ENSECAT00000006926	C2914834	ENSCAFT00000024755	C2959086	ENSBTAT00000019230
scaffold5614	ENST00000457361	C2960236	ENSMUST00000021956	C2990949	ENSECAT00000020967	C2918551	ENSCAFT00000029656	C2776969	ENSBTAT00000023118
C2781411	ENST00000509642	C2993685	ENSMUST00000111908	CL449Contig1	ENSECAT00000026614	C2981167	ENSCAFT00000035572	C2989901	ENSBTAT00000012427
C2834470	ENST00000247003	contig00938	ENSMUST00000029730	CL181Contig1	ENSECAT00000012194	CL2199Contig1	ENSCAFT00000012970	scaffold30358	ENSBTAT00000020327
C2875856	ENST00000321448	scaffold5827	ENSMUST00000079083	scaffold12824	ENSECAT00000011804	C2959086	ENSCAFT00000019245	C2971629	ENSBTAT00000018754
C2816878	ENST00000476372	scaffold14622	ENSMUST00000102928	scaffold29911	ENSECAT00000023505	C2776969	ENSCAFT00000003968	C2817292	ENSBTAT00000016348
C2897896	ENST00000305596	C2981175	ENSMUST00000111743	C2884344	ENSECAT00000015451	C2989901	ENSCAFT00000026386	scaffold26179	ENSBTAT00000007572
C2894244	ENST00000303915	C2904638	ENSMUST00000022694	scaffold16503	ENSECAT00000007524	scaffold30358	ENSCAFT00000032188	C2894182	ENSBTAT00000026019
C2889188	ENST00000397353	C2938451	ENSMUST00000021085	C2955558	ENSECAT00000010912	C2971629	ENSCAFT00000023302	contig04086	ENSBTAT00000005404
C2979887	ENST00000493792	contig03706	ENSMUST00000156816	C2889178	ENSECAT00000013053	C2817292	ENSCAFT00000017809	C2991627	ENSBTAT00000001595
scaffold21153	ENST00000447769	C2977439	ENSMUST00000055257	C2991905	ENSECAT00000017640	scaffold26179	ENSCAFT00000007868	CL2301Contig1	ENSBTAT00000046389
scaffold4139	ENST00000399332	C2942693	ENSMUST00000080932	C2950737	ENSECAT00000018256	C2906133	ENSCAFT00000026113	C2800962	ENSBTAT00000022658
C2845888	ENST00000245816	scaffold24027	ENSMUST00000106554	scaffold15708	ENSECAT00000021661	contig04086	ENSCAFT00000038659	scaffold28877	ENSBTAT00000021983
C2843208	ENST00000555225	CL3251Contig1	ENSMUST00000020346	scaffold25660	ENSECAT00000012033	C2991627	ENSCAFT00000006392	contig03257	ENSBTAT00000005677
scaffold28533	ENST00000439855	scaffold29565	ENSMUST00000147405	C2969069	ENSECAT00000014253	CL2301Contig1	ENSCAFT00000020788	contig05342	ENSBTAT00000004561
C2837942	ENST00000539002	scaffold3143	ENSMUST00000114887	C2883704	ENSECAT00000020151	C2800962	ENSCAFT00000011304	C2960600	ENSBTAT00000066246
contig05562	ENST00000311672	CL2588Contig1	ENSMUST00000023334	C2853612	ENSECAT00000022263	scaffold28877	ENSCAFT00000016320	scaffold27788	ENSBTAT00000063564
scaffold21595	ENST00000439144	contig04429	ENSMUST00000098825	C2917421	ENSECAT00000021334	contig03257	ENSCAFT00000019943	CL2674Contig1	ENSBTAT00000035306
scaffold7056	ENST00000519369	C2874816	ENSMUST00000173870	CL967Contig1	ENSECAT00000017448	C2878596	ENSCAFT00000013682	CL503Contig1	ENSBTAT00000018331
C2967292	ENST00000291567	CL738Contig1	ENSMUST00000020109	CL3266Contig1	ENSECAT00000016253	contig05342	ENSCAFT00000002973	scaffold7462	ENSBTAT00000010882
C2970297	ENST00000528252	C2817606	ENSMUST00000148095	CL906Contig1	ENSECAT00000017282	C2952714	ENSCAFT00000031245	C2821804	ENSBTAT00000022251
C2803982	ENST00000546035	C2965976	ENSMUST00000025314	C2977687	ENSECAT00000008051	C2938291	ENSCAFT00000009842	C2982207	ENSBTAT00000064788
scaffold13948	ENST00000330386	scaffold3185	ENSMUST00000108425	CL1392Contig1	ENSECAT00000008469	C2977285	ENSCAFT00000028162	C2826314	ENSBTAT00000003504
C2965636	ENST00000397884	contig03476	ENSMUST00000130911	scaffold26437	ENSECAT00000011058	scaffold27788	ENSCAFT00000002101	scaffold26145	ENSBTAT00000008243
C2947211	ENST00000368667	C2833552	ENSMUST00000100180	scaffold26272	ENSECAT00000026018	C2886634	ENSCAFT00000015449	C2990949	ENSBTAT00000050711
scaffold759	ENST00000264009	scaffold24917	ENSMUST00000106261	scaffold2647	ENSECAT00000015149	CL2674Contig1	ENSCAFT00000001535	CL449Contig1	ENSBTAT00000009921
C2886314	ENST00000450269	contig02355	ENSMUST00000009774	scaffold18468	ENSECAT00000018090	CL503Contig1	ENSCAFT00000025378	CL181Contig1	ENSBTAT00000007948
scaffold10440	ENST00000538904	C2956290	ENSMUST00000112870	contig02708	ENSECAT00000020904	scaffold7462	ENSCAFT00000003449	scaffold12824	ENSBTAT00000004009
scaffold21867	ENST00000407891	C2843638	ENSMUST00000147416	C2863702	ENSECAT00000019978	C2821804	ENSCAFT00000022367	scaffold29911	ENSBTAT00000061542
C2817854	ENST00000478828	C2855182	ENSMUST00000154295	C2821960	ENSECAT00000006974	C2982207	ENSCAFT00000026237	C2884344	ENSBTAT00000007480
scaffold22233	ENST00000287996	CL3071Contig1	ENSMUST00000027053	scaffold17177	ENSECAT00000015411	C2826314	ENSCAFT00000019096	scaffold16503	ENSBTAT00000026242
C2787887	ENST00000393981	C2908112	ENSMUST00000059954	scaffold19813	ENSECAT00000000052	CL3307Contig1	ENSCAFT00000032183	C2955558	ENSBTAT00000000843
C2838322	ENST00000535786	C2811006	ENSMUST00000019676	C2877612	ENSECAT00000024362	scaffold26145	ENSCAFT00000000579	C2991905	ENSBTAT00000005832
scaffold21519	ENST00000481607	scaffold851	ENSMUST00000054287	C2975281	ENSECAT00000000787	C2990949	ENSCAFT00000007092	C2950737	ENSBTAT00000038724
scaffold5113	ENST00000371432	contig03878	ENSMUST00000115542	C2915389	ENSECAT00000014710	C2799020	ENSCAFT00000028355	scaffold15708	ENSBTAT00000016212
scaffold30143	ENST00000269485	scaffold2175	ENSMUST00000126082	scaffold17320	ENSECAT00000023205	CL449Contig1	ENSCAFT00000019883	scaffold25660	ENSBTAT00000045854
C2805836	ENST00000423037	contig04666	ENSMUST00000029909	scaffold15376	ENSECAT00000005792	CL181Contig1	ENSCAFT00000018895	C2938269	ENSBTAT00000003668
scaffold28745	ENST00000281282	scaffold14506	ENSMUST00000128959	C2979853	ENSECAT00000017280	C2898100	ENSCAFT00000028574	C2969069	ENSBTAT00000018250
CL20Contig1	ENST00000460314	C2992065	ENSMUST00000154537	C2890298	ENSECAT00000019413	scaffold12824	ENSCAFT00000017149	C2883704	ENSBTAT00000064511
C2862842	ENST00000541872	CL3088Contig1	ENSMUST00000020657	C2987167	ENSECAT00000000344	CL1084Contig1	ENSCAFT00000013588	C2853612	ENSBTAT00000010617
contig02693	ENST00000528080	scaffold3422	ENSMUST00000126924	CL1530Contig1	ENSECAT00000024081	scaffold29911	ENSCAFT00000035383	C2917421	ENSBTAT00000026710
CL62Contig1	ENST00000482512	contig02655	ENSMUST00000043082	CL172Contig1	ENSECAT00000016159	C2884344	ENSCAFT00000006396	C2965798	ENSBTAT00000038642
contig05867	ENST00000310571	C2938345	ENSMUST00000105866	contig06942	ENSECAT00000016886	scaffold22494	ENSCAFT00000002784	CL967Contig1	ENSBTAT00000007240
C2973847	ENST00000433867	scaffold1822	ENSMUST00000067843	C2987785	ENSECAT00000009911	scaffold16503	ENSCAFT00000037308	CL3266Contig1	ENSBTAT00000018010
scaffold20547	ENST00000248451	contig03895	ENSMUST00000029549	C2984291	ENSECAT00000002850	C2955558	ENSCAFT00000026653	CL906Contig1	ENSBTAT00000044662
C2930005	ENST00000262482	C2828108	ENSMUST00000169040	scaffold14026	ENSECAT00000014883	C2889178	ENSCAFT00000013265	C2977687	ENSBTAT00000061583
scaffold29245	ENST00000344400	C2823452	ENSMUST00000031555	C2963060	ENSECAT00000007826	C2991905	ENSCAFT00000014468	CL1392Contig1	ENSBTAT00000019649
C2920959	ENST00000473900	scaffold4829	ENSMUST00000105374	C2927163	ENSECAT00000016014	C2950737	ENSCAFT00000028373	C2991539	ENSBTAT00000006875
contig00042	ENST00000429709	C2976547	ENSMUST00000040368	C2814992	ENSECAT00000014900	scaffold15708	ENSCAFT00000031998	scaffold18468	ENSBTAT00000047445
C2927647	ENST00000496634	C2895792	ENSMUST00000035222	C2773289	ENSECAT00000012535	scaffold25660	ENSCAFT00000020435	contig02708	ENSBTAT00000036838
contig02168	ENST00000283243	contig04727	ENSMUST00000026599	C2825468	ENSECAT00000018550	C2938269	ENSCAFT00000012270	scaffold27463	ENSBTAT00000006167
C2987695	ENST00000381980	CL3282Contig1	ENSMUST00000027579	scaffold25273	ENSECAT00000024114	C2969069	ENSCAFT00000004136	C2863702	ENSBTAT00000008383
C2978517	ENST00000424086	C2927885	ENSMUST00000038398	C2945879	ENSECAT00000025589	C2989891	ENSCAFT00000013421	C2821960	ENSBTAT00000025458
contig02953	ENST00000367498	C2992641	ENSMUST00000027752	C2943017	ENSECAT00000006569	C2883704	ENSCAFT00000007943	scaffold19813	ENSBTAT00000000570
CL3297Contig1	ENST00000313173	contig02752	ENSMUST00000126112	C2868116	ENSECAT00000012280	C2853612	ENSCAFT00000002355	C2877612	ENSBTAT00000025391
CL2585Contig1	ENST00000373659	C2840266	ENSMUST00000116286	scaffold15321	ENSECAT00000009766	C2917421	ENSCAFT00000018493	C2975281	ENSBTAT00000037505
CL2244Contig1	ENST00000430223	C2971187	ENSMUST00000030581	C2805982	ENSECAT00000008313	C2965798	ENSCAFT00000022021	C2915389	ENSBTAT00000003099
C2809664	ENST00000543210	scaffold25138	ENSMUST00000020158	CL2555Contig1	ENSECAT00000011157	CL967Contig1	ENSCAFT00000013557	scaffold17320	ENSBTAT00000021651
scaffold28722	ENST00000369037	scaffold15308	ENSMUST00000075724	C2779097	ENSECAT00000024515	CL3266Contig1	ENSCAFT00000017506	scaffold29542	ENSBTAT00000039347
scaffold5659	ENST00000482360	scaffold9183	ENSMUST00000137984	C2988153	ENSECAT00000022048	CL906Contig1	ENSCAFT00000016245	scaffold15376	ENSBTAT00000023205
scaffold6136	ENST00000480035	C2958258	ENSMUST00000108450	C2938017	ENSECAT00000012907	CL1392Contig1	ENSCAFT00000029787	C2979853	ENSBTAT00000010906
C2850966	ENST00000007264	contig03266	ENSMUST00000067048	C2968608	ENSECAT00000012523	scaffold26437	ENSCAFT00000004467	C2890298	ENSBTAT00000010195
C2788239	ENST00000473067	C2981237	ENSMUST00000125616	C2954274	ENSECAT00000023735	scaffold2647	ENSCAFT00000004555	C2987167	ENSBTAT00000047558
C2858768	ENST00000337565	scaffold28355	ENSMUST00000163108	scaffold10079	ENSECAT00000013222	C2991539	ENSCAFT00000025062	CL1530Contig1	ENSBTAT00000020740
contig04416	ENST00000396005	C2981139	ENSMUST00000168263	CL214Contig1	ENSECAT00000012944	contig02708	ENSCAFT00000013108	CL172Contig1	ENSBTAT00000017649
C2822158	ENST00000396411	scaffold27528	ENSMUST00000002926	scaffold27972	ENSECAT00000006828	scaffold17177	ENSCAFT00000030592	contig06942	ENSBTAT00000003431
CL2600Contig1	ENST00000537959	contig03152	ENSMUST00000035776	contig01234	ENSECAT00000020854	scaffold6948	ENSCAFT00000037433	C2953432	ENSBTAT00000018886
C2947373	ENST00000306108	scaffold8512	ENSMUST00000093812	scaffold29554	ENSECAT00000028956	scaffold19813	ENSCAFT00000012677	C2987785	ENSBTAT00000026053
C2798992	ENST00000474665	scaffold4163	ENSMUST00000111534	C2926283	ENSECAT00000002762	C2877612	ENSCAFT00000011686	C2984291	ENSBTAT00000037192
contig02270	ENST00000380842	CL292Contig1	ENSMUST00000053744	scaffold10012	ENSECAT00000010448	C2915389	ENSCAFT00000012440	C2963060	ENSBTAT00000024333
C2971003	ENST00000371110	CL1206Contig1	ENSMUST00000166260	CL2331Contig1	ENSECAT00000028873	scaffold17320	ENSCAFT00000021991	C2927163	ENSBTAT00000061585
scaffold26307	ENST00000257536	scaffold24994	ENSMUST00000069476	scaffold24609	ENSECAT00000022623	scaffold29542	ENSCAFT00000009667	C2814992	ENSBTAT00000025323
scaffold8222	ENST00000433432	scaffold11066	ENSMUST00000023179	CL579Contig1	ENSECAT00000022460	scaffold15376	ENSCAFT00000020358	C2773289	ENSBTAT00000010949
contig01090	ENST00000432999	C2954756	ENSMUST00000116370	scaffold3591	ENSECAT00000001062	C2979853	ENSCAFT00000026886	C2825468	ENSBTAT00000013318
scaffold21976	ENST00000508892	CL572Contig1	ENSMUST00000020896	C2986911	ENSECAT00000020705	C2890298	ENSCAFT00000004265	scaffold25273	ENSBTAT00000013983
C2796333	ENST00000328434	C2935921	ENSMUST00000140138	CL934Contig1	ENSECAT00000000280	C2987167	ENSCAFT00000005958	C2945879	ENSBTAT00000005182
C2755771	ENST00000540839	scaffold29229	ENSMUST00000022593	scaffold17505	ENSECAT00000007466	CL1530Contig1	ENSCAFT00000029395	C2943017	ENSBTAT00000018067
C2904782	ENST00000495749	C2965236	ENSMUST00000138437	C2992049	ENSECAT00000014669	CL172Contig1	ENSCAFT00000027850	C2868116	ENSBTAT00000014074
contig02333	ENST00000394805	scaffold20897	ENSMUST00000097897	C2765127	ENSECAT00000026031	contig06942	ENSCAFT00000001473	scaffold15321	ENSBTAT00000020215
scaffold14012	ENST00000493442	C2986003	ENSMUST00000061179	contig05885	ENSECAT00000007724	C2987785	ENSCAFT00000029184	C2846522	ENSBTAT00000009691
C2942379	ENST00000392753	scaffold26188	ENSMUST00000053640	C2990081	ENSECAT00000007596	C2984291	ENSCAFT00000014811	CL2555Contig1	ENSBTAT00000001453
scaffold24599	ENST00000325307	scaffold5373	ENSMUST00000126806	C2839890	ENSECAT00000008638	C2963060	ENSCAFT00000012308	C2779097	ENSBTAT00000000453
C2913974	ENST00000462400	C2862132	ENSMUST00000164168	C2992171	ENSECAT00000000453	C2927163	ENSCAFT00000008825	C2988153	ENSBTAT00000030178
contig03676	ENST00000262352	scaffold2515	ENSMUST00000094421	C2985491	ENSECAT00000020226	C2814992	ENSCAFT00000031830	C2938017	ENSBTAT00000010666
C2954548	ENST00000264670	C2986907	ENSMUST00000133466	C2937657	ENSECAT00000019837	C2773289	ENSCAFT00000025080	C2968608	ENSBTAT00000061118
C2831414	ENST00000543390	scaffold22076	ENSMUST00000106267	scaffold1101	ENSECAT00000017436	C2825468	ENSCAFT00000026790	C2954274	ENSBTAT00000012322
CL1775Contig1	ENST00000370321	scaffold20590	ENSMUST00000046110	C2983075	ENSECAT00000007707	scaffold25273	ENSCAFT00000029417	scaffold10079	ENSBTAT00000025109
C2824548	ENST00000395246	C2959786	ENSMUST00000056822	C2907810	ENSECAT00000021838	C2945879	ENSCAFT00000011921	CL214Contig1	ENSBTAT00000029045
scaffold16261	ENST00000525547	scaffold5381	ENSMUST00000089752	C2969743	ENSECAT00000020689	C2943017	ENSCAFT00000000009	contig01234	ENSBTAT00000007524
C2985371	ENST00000545891	CL415Contig1	ENSMUST00000167500	C2794639	ENSECAT00000016869	C2868116	ENSCAFT00000017166	scaffold29554	ENSBTAT00000027519
scaffold4753	ENST00000430834	C2914834	ENSMUST00000137119	C2917353	ENSECAT00000001225	scaffold15321	ENSCAFT00000013897	C2926283	ENSBTAT00000047251
C2898300	ENST00000514466	C2981167	ENSMUST00000033121	C2840182	ENSECAT00000001202	C2846522	ENSCAFT00000024820	scaffold10012	ENSBTAT00000012057
C2949831	ENST00000539189	CL2199Contig1	ENSMUST00000115352	CL2626Contig1	ENSECAT00000014102	CL2555Contig1	ENSCAFT00000021997	CL2331Contig1	ENSBTAT00000025875
contig05277	ENST00000391794	C2959086	ENSMUST00000106400	scaffold14346	ENSECAT00000014694	C2779097	ENSCAFT00000009497	scaffold24609	ENSBTAT00000014458
scaffold18761	ENST00000374316	C2985599	ENSMUST00000038822	C2948545	ENSECAT00000013387	C2988153	ENSCAFT00000025592	CL579Contig1	ENSBTAT00000033813
scaffold1024	ENST00000377626	C2776969	ENSMUST00000144309	C2757233	ENSECAT00000003068	C2938017	ENSCAFT00000029614	CL934Contig1	ENSBTAT00000002566
C2851436	ENST00000548761	C2989901	ENSMUST00000034751	C2931131	ENSECAT00000006830	C2968608	ENSCAFT00000026752	scaffold17505	ENSBTAT00000017080
CL2333Contig1	ENST00000380155	scaffold30358	ENSMUST00000144867	C2926261	ENSECAT00000025307	C2954274	ENSCAFT00000013485	C2992049	ENSBTAT00000012557
C2834064	ENST00000464550	C2971629	ENSMUST00000066597	C2961474	ENSECAT00000009667	scaffold10079	ENSCAFT00000008648	C2765127	ENSBTAT00000021338
C2866924	ENST00000441908	scaffold26179	ENSMUST00000058702	C2992715	ENSECAT00000021662	CL214Contig1	ENSCAFT00000018954	C2752611	ENSBTAT00000036293
C2770189	ENST00000514154	contig04086	ENSMUST00000030127	scaffold27544	ENSECAT00000004256	contig01234	ENSCAFT00000027774	contig05885	ENSBTAT00000020074
contig01912	ENST00000306368	CL2301Contig1	ENSMUST00000144320	contig06757	ENSECAT00000007805	scaffold29554	ENSCAFT00000003218	C2990081	ENSBTAT00000061407
scaffold26625	ENST00000529432	scaffold28877	ENSMUST00000035194	CL1582Contig1	ENSECAT00000009312	C2926283	ENSCAFT00000010876	C2839890	ENSBTAT00000018046
contig03078	ENST00000376387	contig03257	ENSMUST00000140643	scaffold28274	ENSECAT00000023295	scaffold10012	ENSCAFT00000025244	C2992171	ENSBTAT00000027366
scaffold18909	ENST00000425378	contig05342	ENSMUST00000054865	CL3Contig1	ENSECAT00000016913	CL2331Contig1	ENSCAFT00000000723	C2985491	ENSBTAT00000022450
C2932441	ENST00000304283	contig00165	ENSMUST00000077128	C2807326	ENSECAT00000016102	scaffold24609	ENSCAFT00000029271	C2937657	ENSBTAT00000045795
scaffold15379	ENST00000528184	C2977285	ENSMUST00000020835	scaffold8405	ENSECAT00000003006	CL579Contig1	ENSCAFT00000002866	scaffold1101	ENSBTAT00000015304
contig03710	ENST00000261531	scaffold27788	ENSMUST00000000500	scaffold1131	ENSECAT00000021910	C2986911	ENSCAFT00000011230	C2983075	ENSBTAT00000017831
scaffold16735	ENST00000454300	C2886634	ENSMUST00000171124	C2850442	ENSECAT00000017595	CL934Contig1	ENSCAFT00000026457	C2794639	ENSBTAT00000032278
CL2156Contig1	ENST00000263360	CL2674Contig1	ENSMUST00000037324	CL186Contig1	ENSECAT00000007996	scaffold17505	ENSCAFT00000028082	C2917353	ENSBTAT00000063575
C2915505	ENST00000405742	CL503Contig1	ENSMUST00000034740	C2868744	ENSECAT00000016217	C2992049	ENSCAFT00000020404	C2840182	ENSBTAT00000012485
C2985285	ENST00000264193	scaffold7462	ENSMUST00000062525	scaffold26523	ENSECAT00000022689	C2765127	ENSCAFT00000008053	CL2626Contig1	ENSBTAT00000007050
CL3244Contig1	ENST00000445642	C2821804	ENSMUST00000107072	scaffold29454	ENSECAT00000008372	contig05885	ENSCAFT00000003559	scaffold14346	ENSBTAT00000008703
C2761161	ENST00000426875	C2982207	ENSMUST00000071213	C2976399	ENSECAT00000010273	C2990081	ENSCAFT00000006212	C2948545	ENSBTAT00000043482
CL3255Contig1	ENST00000250559	C2826314	ENSMUST00000002395	CL2516Contig1	ENSECAT00000015164	C2839890	ENSCAFT00000008542	C2757233	ENSBTAT00000018808
scaffold16064	ENST00000429072	scaffold26145	ENSMUST00000020446	scaffold12218	ENSECAT00000005698	C2992171	ENSCAFT00000024741	C2926261	ENSBTAT00000016586
contig03135	ENST00000334163	C2990949	ENSMUST00000089169	C2950939	ENSECAT00000026113	C2985491	ENSCAFT00000023946	C2881048	ENSBTAT00000011384
C2979141	ENST00000329466	CL449Contig1	ENSMUST00000075895	contig03069	ENSECAT00000026208	C2937657	ENSCAFT00000015970	C2961474	ENSBTAT00000064694
CL396Contig1	ENST00000337331	CL181Contig1	ENSMUST00000050552	scaffold27255	ENSECAT00000017988	scaffold1101	ENSCAFT00000001048	C2992715	ENSBTAT00000014517
scaffold28159	ENST00000291598	scaffold12824	ENSMUST00000033973	scaffold16759	ENSECAT00000000619	C2983075	ENSCAFT00000038566	C2959198	ENSBTAT00000025757
scaffold29752	ENST00000448072	scaffold29911	ENSMUST00000059270	scaffold18753	ENSECAT00000012478	C2907810	ENSCAFT00000032098	scaffold27544	ENSBTAT00000054298
C2971805	ENST00000248054	scaffold17215	ENSMUST00000133531	contig04210	ENSECAT00000020538	C2969743	ENSCAFT00000037088	contig06757	ENSBTAT00000024745
contig04994	ENST00000416883	scaffold16503	ENSMUST00000042392	contig03565	ENSECAT00000026450	C2794639	ENSCAFT00000010942	CL1582Contig1	ENSBTAT00000016997
CL2095Contig1	ENST00000270649	C2955558	ENSMUST00000049000	contig01429	ENSECAT00000019993	C2917353	ENSCAFT00000013045	scaffold28274	ENSBTAT00000037457
C2850842	ENST00000332582	C2991905	ENSMUST00000046769	CL1559Contig1	ENSECAT00000016980	C2840182	ENSCAFT00000024769	CL3Contig1	ENSBTAT00000012084
C2867294	ENST00000483514	C2950737	ENSMUST00000167479	CL848Contig1	ENSECAT00000004503	CL2626Contig1	ENSCAFT00000003875	scaffold12351	ENSBTAT00000012691
contig02883	ENST00000263881	scaffold15708	ENSMUST00000038475	scaffold14180	ENSECAT00000021190	scaffold14346	ENSCAFT00000017418	C2807326	ENSBTAT00000063780
scaffold25208	ENST00000530015	scaffold25660	ENSMUST00000007171	contig06734	ENSECAT00000011094	C2948545	ENSCAFT00000018912	scaffold8405	ENSBTAT00000056163
C2812220	ENST00000464011	C2938269	ENSMUST00000109885	scaffold25424	ENSECAT00000010623	C2757233	ENSCAFT00000038955	scaffold1131	ENSBTAT00000006395
C2810582	ENST00000527139	C2917421	ENSMUST00000034522	C2771645	ENSECAT00000026138	C2894432	ENSCAFT00000014957	CL186Contig1	ENSBTAT00000009985
C2957262	ENST00000263083	C2965798	ENSMUST00000021381	scaffold22278	ENSECAT00000024506	C2931131	ENSCAFT00000037846	C2868744	ENSBTAT00000023001
scaffold12486	ENST00000494018	CL967Contig1	ENSMUST00000031364	CL853Contig1	ENSECAT00000009281	C2926261	ENSCAFT00000011311	scaffold26523	ENSBTAT00000046733
C2921125	ENST00000462114	CL3266Contig1	ENSMUST00000099821	contig04207	ENSECAT00000010529	C2961474	ENSCAFT00000007576	scaffold29454	ENSBTAT00000055868
CL2015Contig1	ENST00000380737	C2898140	ENSMUST00000141927	contig06938	ENSECAT00000013033	C2992715	ENSCAFT00000012550	C2981503	ENSBTAT00000020642
C2821356	ENST00000530374	CL906Contig1	ENSMUST00000028527	scaffold2644	ENSECAT00000019892	C2959198	ENSCAFT00000019400	CL2516Contig1	ENSBTAT00000002665
contig02164	ENST00000371142	C2977687	ENSMUST00000170568	CL2454Contig1	ENSECAT00000017954	scaffold27544	ENSCAFT00000026120	scaffold12218	ENSBTAT00000023760
scaffold350	ENST00000536685	CL1392Contig1	ENSMUST00000033433	C2944633	ENSECAT00000022173	contig06757	ENSCAFT00000010983	C2982617	ENSBTAT00000007595
scaffold18641	ENST00000376586	scaffold26437	ENSMUST00000003116	C2993777	ENSECAT00000007527	CL1582Contig1	ENSCAFT00000016374	C2888436	ENSBTAT00000044419
C2769661	ENST00000547611	scaffold7806	ENSMUST00000120809	C2836958	ENSECAT00000004456	scaffold28274	ENSCAFT00000025673	C2950939	ENSBTAT00000019004
C2963020	ENST00000500655	C2788509	ENSMUST00000172878	CL259Contig1	ENSECAT00000013716	CL3Contig1	ENSCAFT00000020326	contig03069	ENSBTAT00000028266
C2959636	ENST00000243347	scaffold18468	ENSMUST00000002473	scaffold4666	ENSECAT00000015837	scaffold12351	ENSCAFT00000019839	C2889066	ENSBTAT00000020753
C2945247	ENST00000375376	contig02708	ENSMUST00000040972	contig00907	ENSECAT00000014252	C2807326	ENSCAFT00000017197	scaffold27255	ENSBTAT00000010479
C2942627	ENST00000261883	C2807790	ENSMUST00000160455	scaffold25867	ENSECAT00000007452	scaffold8405	ENSCAFT00000004602	scaffold16759	ENSBTAT00000064559
C2950467	ENST00000369466	scaffold19813	ENSMUST00000067167	C2990273	ENSECAT00000010538	scaffold1131	ENSCAFT00000011995	scaffold18753	ENSBTAT00000000474
C2850162	ENST00000527987	C2877612	ENSMUST00000166388	C2910880	ENSECAT00000006324	CL186Contig1	ENSCAFT00000015231	contig04210	ENSBTAT00000031090
C2966388	ENST00000316105	C2915389	ENSMUST00000102645	C2883442	ENSECAT00000010554	C2868744	ENSCAFT00000029047	contig03565	ENSBTAT00000056728
scaffold19188	ENST00000234610	scaffold17320	ENSMUST00000135417	C2977153	ENSECAT00000004545	scaffold26523	ENSCAFT00000026393	contig01429	ENSBTAT00000001671
CL1174Contig1	ENST00000431877	scaffold29542	ENSMUST00000141460	C2969561	ENSECAT00000016973	scaffold29454	ENSCAFT00000006243	CL1559Contig1	ENSBTAT00000061225
C2988639	ENST00000397449	scaffold15376	ENSMUST00000055931	CL2392Contig1	ENSECAT00000007843	CL2516Contig1	ENSCAFT00000001448	CL848Contig1	ENSBTAT00000019883
C2772837	ENST00000488338	C2890298	ENSMUST00000155592	scaffold20471	ENSECAT00000017242	scaffold12218	ENSCAFT00000020148	scaffold14180	ENSBTAT00000000809
contig03342	ENST00000179259	C2987167	ENSMUST00000022945	scaffold10724	ENSECAT00000008047	C2908436	ENSCAFT00000003894	scaffold28452	ENSBTAT00000043827
CL1786Contig1	ENST00000257940	CL1530Contig1	ENSMUST00000043152	CL2450Contig1	ENSECAT00000008793	contig03069	ENSCAFT00000024321	contig06734	ENSBTAT00000018888
CL515Contig1	ENST00000260010	CL172Contig1	ENSMUST00000025453	scaffold13475	ENSECAT00000012188	C2889066	ENSCAFT00000026461	scaffold25424	ENSBTAT00000061426
C2923379	ENST00000540072	contig06942	ENSMUST00000008812	scaffold3111	ENSECAT00000022520	scaffold27255	ENSCAFT00000008497	scaffold22278	ENSBTAT00000060994
C2913376	ENST00000371021	C2987785	ENSMUST00000073339	scaffold12694	ENSECAT00000008695	scaffold19424	ENSCAFT00000032520	CL853Contig1	ENSBTAT00000020867
C2854622	ENST00000263655	C2984291	ENSMUST00000108311	C2961960	ENSECAT00000025919	scaffold16759	ENSCAFT00000026403	contig04207	ENSBTAT00000005600
scaffold12960	ENST00000264658	C2793387	ENSMUST00000139655	C2895306	ENSECAT00000001862	contig04210	ENSCAFT00000030255	scaffold28684	ENSBTAT00000024158
C2973409	ENST00000344686	C2927163	ENSMUST00000016072	scaffold26959	ENSECAT00000001426	scaffold23791	ENSCAFT00000038005	contig06938	ENSBTAT00000016993
scaffold5107	ENST00000239144	C2773289	ENSMUST00000125780	C2929555	ENSECAT00000011376	contig03565	ENSCAFT00000014899	scaffold2644	ENSBTAT00000023019
CL1918Contig1	ENST00000330149	C2771293	ENSMUST00000123617	C2947711	ENSECAT00000014725	contig01429	ENSCAFT00000003310	CL2454Contig1	ENSBTAT00000007075
scaffold16175	ENST00000392973	scaffold25273	ENSMUST00000145828	scaffold24545	ENSECAT00000010158	CL1559Contig1	ENSCAFT00000004183	C2944633	ENSBTAT00000030532
C2936809	ENST00000487235	C2945879	ENSMUST00000103145	scaffold22110	ENSECAT00000025883	CL848Contig1	ENSCAFT00000003753	C2993777	ENSBTAT00000000872
CL1107Contig1	ENST00000511024	C2943017	ENSMUST00000145963	C2903040	ENSECAT00000011778	scaffold14180	ENSCAFT00000024316	scaffold25673	ENSBTAT00000056673
contig00865	ENST00000261601	C2868116	ENSMUST00000170930	scaffold27366	ENSECAT00000019818	contig06734	ENSCAFT00000039520	CL259Contig1	ENSBTAT00000027880
scaffold29082	ENST00000543864	scaffold15321	ENSMUST00000136501	scaffold28899	ENSECAT00000010911	scaffold25424	ENSCAFT00000005789	scaffold4666	ENSBTAT00000046060
C2904500	ENST00000522793	C2846522	ENSMUST00000140013	C2921553	ENSECAT00000022722	C2771645	ENSCAFT00000000084	contig00907	ENSBTAT00000020218
scaffold22274	ENST00000544431	C2805982	ENSMUST00000159350	scaffold27359	ENSECAT00000012413	scaffold22278	ENSCAFT00000013192	scaffold25867	ENSBTAT00000044244
CL2345Contig1	ENST00000320623	CL2555Contig1	ENSMUST00000111920	scaffold28143	ENSECAT00000014047	CL853Contig1	ENSCAFT00000013974	C2990273	ENSBTAT00000010601
C2929303	ENST00000393868	C2779097	ENSMUST00000106923	scaffold19859	ENSECAT00000000506	contig00301	ENSCAFT00000004625	C2910880	ENSBTAT00000001510
C2902786	ENST00000543952	C2988153	ENSMUST00000073899	scaffold3534	ENSECAT00000010638	contig04207	ENSCAFT00000035201	C2916987	ENSBTAT00000027256
contig02473	ENST00000239882	C2938017	ENSMUST00000121854	C2987713	ENSECAT00000011233	contig06938	ENSCAFT00000016361	C2883442	ENSBTAT00000063328
CL63Contig1	ENST00000537505	C2968608	ENSMUST00000076383	CL3050Contig1	ENSECAT00000009015	scaffold2644	ENSCAFT00000014267	C2857328	ENSBTAT00000021795
C2967912	ENST00000393845	C2954274	ENSMUST00000034094	CL3238Contig1	ENSECAT00000011421	CL2454Contig1	ENSCAFT00000000507	C2977153	ENSBTAT00000015615
C2947209	ENST00000542707	C2816162	ENSMUST00000129325	scaffold5857	ENSECAT00000016727	C2944633	ENSCAFT00000008907	C2969561	ENSBTAT00000005668
C2903756	ENST00000396908	scaffold10079	ENSMUST00000167168	contig07033	ENSECAT00000017937	C2993777	ENSCAFT00000001514	C2820774	ENSBTAT00000000187
CL453Contig1	ENST00000510283	CL214Contig1	ENSMUST00000114880	C2980541	ENSECAT00000019089	scaffold25673	ENSCAFT00000036972	CL2392Contig1	ENSBTAT00000027878
scaffold15526	ENST00000542274	contig01234	ENSMUST00000033608	scaffold14868	ENSECAT00000008665	C2770015	ENSCAFT00000026835	scaffold20471	ENSBTAT00000000488
scaffold9973	ENST00000488050	C2885238	ENSMUST00000135494	contig03308	ENSECAT00000016689	CL259Contig1	ENSCAFT00000037549	scaffold10724	ENSBTAT00000022355
contig03427	ENST00000237305	scaffold29554	ENSMUST00000072857	contig03111	ENSECAT00000011711	scaffold4666	ENSCAFT00000027220	CL2450Contig1	ENSBTAT00000017336
CL1771Contig1	ENST00000228865	C2926283	ENSMUST00000050970	C2968502	ENSECAT00000027134	contig00907	ENSCAFT00000029944	scaffold12694	ENSBTAT00000006156
C2858940	ENST00000392876	scaffold10012	ENSMUST00000038489	scaffold5067	ENSECAT00000008810	C2830412	ENSCAFT00000023418	C2961960	ENSBTAT00000014487
C2860930	ENST00000521829	scaffold24609	ENSMUST00000016553	C2945981	ENSECAT00000004293	scaffold25867	ENSCAFT00000016436	C2929555	ENSBTAT00000003795
C2875478	ENST00000538489	CL579Contig1	ENSMUST00000071921	C2766867	ENSECAT00000020405	C2990273	ENSCAFT00000015853	C2947711	ENSBTAT00000026574
contig05363	ENST00000464801	CL934Contig1	ENSMUST00000054697	scaffold18561	ENSECAT00000013947	C2910880	ENSCAFT00000022311	scaffold24545	ENSBTAT00000000988
C2873982	ENST00000334050	scaffold17505	ENSMUST00000041987	scaffold5344	ENSECAT00000020503	C2883442	ENSCAFT00000011691	scaffold22110	ENSBTAT00000007664
C2983627	ENST00000300900	C2992049	ENSMUST00000071204	scaffold25562	ENSECAT00000007244	C2977153	ENSCAFT00000026626	C2903040	ENSBTAT00000008246
scaffold8627	ENST00000400249	C2765127	ENSMUST00000079634	C2983037	ENSECAT00000009035	C2969561	ENSCAFT00000025800	C2984917	ENSBTAT00000026201
CL2932Contig1	ENST00000370818	contig05885	ENSMUST00000001402	CL680Contig1	ENSECAT00000011357	CL2392Contig1	ENSCAFT00000021990	scaffold27366	ENSBTAT00000014007
C2928821	ENST00000337107	C2990081	ENSMUST00000026859	scaffold16835	ENSECAT00000017182	scaffold20471	ENSCAFT00000019171	scaffold28899	ENSBTAT00000017847
scaffold26792	ENST00000334420	C2839890	ENSMUST00000093906	C2853620	ENSECAT00000025211	scaffold10724	ENSCAFT00000017844	C2921553	ENSBTAT00000014994
C2868970	ENST00000464676	C2992171	ENSMUST00000079205	contig06457	ENSECAT00000000457	CL2450Contig1	ENSCAFT00000024187	scaffold27359	ENSBTAT00000046665
scaffold10972	ENST00000367121	C2899704	ENSMUST00000167665	C2970677	ENSECAT00000020269	scaffold13475	ENSCAFT00000021251	scaffold28143	ENSBTAT00000002294
scaffold881	ENST00000398453	C2937657	ENSMUST00000125850	C2893728	ENSECAT00000012781	contig00130	ENSCAFT00000020719	scaffold19859	ENSBTAT00000007346
C2775111	ENST00000520536	scaffold1101	ENSMUST00000022916	C2924135	ENSECAT00000007925	scaffold12694	ENSCAFT00000007353	C2987713	ENSBTAT00000047151
C2962848	ENST00000503396	C2983075	ENSMUST00000168873	C2790965	ENSECAT00000008354	C2961960	ENSCAFT00000027815	CL3238Contig1	ENSBTAT00000025859
C2934877	ENST00000414849	C2969743	ENSMUST00000134217	scaffold18880	ENSECAT00000020196	C2851818	ENSCAFT00000024117	contig07033	ENSBTAT00000011789
scaffold30351	ENST00000262244	C2917353	ENSMUST00000066412	C2975819	ENSECAT00000014101	C2895306	ENSCAFT00000031949	C2980541	ENSBTAT00000016767
CL1721Contig1	ENST00000354268	C2840182	ENSMUST00000010248	scaffold27241	ENSECAT00000025980	C2929555	ENSCAFT00000014785	C2850426	ENSBTAT00000005980
contig00717	ENST00000220531	CL2626Contig1	ENSMUST00000115174	C2840114	ENSECAT00000003992	C2947711	ENSCAFT00000012022	scaffold14868	ENSBTAT00000003002
C2900596	ENST00000282541	scaffold14346	ENSMUST00000161325	C2777629	ENSECAT00000020560	scaffold24545	ENSCAFT00000028940	contig03308	ENSBTAT00000029301
scaffold611	ENST00000485065	C2948545	ENSMUST00000105411	contig03165	ENSECAT00000024325	scaffold22110	ENSCAFT00000011439	C2968502	ENSBTAT00000019537
C2991369	ENST00000339746	C2776207	ENSMUST00000125089	C2868770	ENSECAT00000013251	C2903040	ENSCAFT00000022558	scaffold5067	ENSBTAT00000007064
C2985877	ENST00000335016	C2947867	ENSMUST00000137041	C2833560	ENSECAT00000023672	scaffold27366	ENSCAFT00000005218	C2945981	ENSBTAT00000016317
C2945729	ENST00000261881	C2926261	ENSMUST00000164748	scaffold22043	ENSECAT00000017732	scaffold28899	ENSCAFT00000032267	C2766867	ENSBTAT00000061223
C2807976	ENST00000449825	C2961474	ENSMUST00000056700	C2913148	ENSECAT00000021035	C2921553	ENSCAFT00000021452	scaffold28851	ENSBTAT00000061562
C2808214	ENST00000464818	C2992715	ENSMUST00000061457	scaffold24286	ENSECAT00000000219	CL2989Contig1	ENSCAFT00000028803	scaffold5344	ENSBTAT00000018730
CL2423Contig1	ENST00000265085	C2959198	ENSMUST00000171774	C2906615	ENSECAT00000008955	scaffold27359	ENSCAFT00000011784	scaffold25562	ENSBTAT00000019535
C2945563	ENST00000550703	scaffold27544	ENSMUST00000051484	scaffold8774	ENSECAT00000025467	scaffold28143	ENSCAFT00000000471	C2983037	ENSBTAT00000013729
C2872496	ENST00000394992	contig06757	ENSMUST00000043898	CL834Contig1	ENSECAT00000009125	scaffold19859	ENSCAFT00000001213	scaffold16835	ENSBTAT00000032340
scaffold30402	ENST00000247291	CL1582Contig1	ENSMUST00000149510	CL3064Contig1	ENSECAT00000014049	scaffold3534	ENSCAFT00000014097	scaffold11727	ENSBTAT00000065000
C2764247	ENST00000540032	scaffold28274	ENSMUST00000168786	scaffold1350	ENSECAT00000012462	C2987713	ENSCAFT00000003055	contig06457	ENSBTAT00000025397
contig03329	ENST00000434581	CL3Contig1	ENSMUST00000027741	C2846698	ENSECAT00000021003	CL3050Contig1	ENSCAFT00000004039	C2970677	ENSBTAT00000000651
C2951079	ENST00000366365	C2807326	ENSMUST00000163260	CL958Contig1	ENSECAT00000015665	CL3238Contig1	ENSCAFT00000011610	C2839764	ENSBTAT00000029669
scaffold4674	ENST00000392697	scaffold8405	ENSMUST00000098500	C2906363	ENSECAT00000019804	scaffold5857	ENSCAFT00000010917	scaffold18880	ENSBTAT00000019540
scaffold17229	ENST00000539291	scaffold1131	ENSMUST00000079414	CL553Contig1	ENSECAT00000016114	contig07033	ENSCAFT00000001313	C2975819	ENSBTAT00000063690
C2972839	ENST00000372057	CL186Contig1	ENSMUST00000026217	scaffold7591	ENSECAT00000008477	C2980541	ENSCAFT00000011041	scaffold27241	ENSBTAT00000056091
scaffold13654	ENST00000371671	C2868744	ENSMUST00000021717	C2849096	ENSECAT00000008474	scaffold14868	ENSCAFT00000032441	C2840114	ENSBTAT00000012311
CL711Contig1	ENST00000484282	scaffold26523	ENSMUST00000071812	C2978335	ENSECAT00000024638	contig03308	ENSCAFT00000021173	C2777629	ENSBTAT00000012120
C2861824	ENST00000495654	scaffold29454	ENSMUST00000168287	scaffold12204	ENSECAT00000022694	C2968502	ENSCAFT00000028817	contig07057	ENSBTAT00000030222
C2949467	ENST00000326631	CL2516Contig1	ENSMUST00000075540	CL2066Contig1	ENSECAT00000011237	scaffold5067	ENSCAFT00000017221	contig03165	ENSBTAT00000047911
CL335Contig1	ENST00000553504	scaffold12218	ENSMUST00000167546	C2890684	ENSECAT00000005421	C2945981	ENSCAFT00000030561	C2868770	ENSBTAT00000031548
CL686Contig1	ENST00000382092	C2888436	ENSMUST00000167641	C2914482	ENSECAT00000019345	C2766867	ENSCAFT00000036819	C2833560	ENSBTAT00000001237
scaffold26906	ENST00000542746	C2950939	ENSMUST00000171953	C2836484	ENSECAT00000025030	scaffold28851	ENSCAFT00000008459	scaffold22043	ENSBTAT00000016895
C2888816	ENST00000546013	C2934551	ENSMUST00000169752	C2984481	ENSECAT00000021856	scaffold18561	ENSCAFT00000016192	C2913148	ENSBTAT00000000005
scaffold15751	ENST00000493902	C2908436	ENSMUST00000046897	C2959940	ENSECAT00000011068	scaffold5344	ENSCAFT00000028564	scaffold24286	ENSBTAT00000047919
scaffold23975	ENST00000425389	contig03069	ENSMUST00000047857	C2885796	ENSECAT00000006394	scaffold25562	ENSCAFT00000012743	C2906615	ENSBTAT00000007828
C2913556	ENST00000474699	C2857532	ENSMUST00000112613	scaffold23123	ENSECAT00000000471	C2983037	ENSCAFT00000031485	scaffold8774	ENSBTAT00000027786
C2843228	ENST00000251691	C2936661	ENSMUST00000070085	C2964740	ENSECAT00000022561	CL680Contig1	ENSCAFT00000004024	CL834Contig1	ENSBTAT00000026009
C2873998	ENST00000296509	C2840598	ENSMUST00000100250	C2977675	ENSECAT00000009240	scaffold16835	ENSCAFT00000032458	C2774577	ENSBTAT00000019989
C2960764	ENST00000449326	C2889066	ENSMUST00000058174	C2836630	ENSECAT00000020490	scaffold6219	ENSCAFT00000000313	CL3064Contig1	ENSBTAT00000024544
scaffold28098	ENST00000464240	scaffold27255	ENSMUST00000113091	C2966054	ENSECAT00000024167	contig06457	ENSCAFT00000017708	scaffold1350	ENSBTAT00000031968
scaffold19477	ENST00000540420	scaffold16759	ENSMUST00000087164	scaffold2562	ENSECAT00000006120	C2970677	ENSCAFT00000011738	C2977191	ENSBTAT00000021476
scaffold17768	ENST00000339561	scaffold18753	ENSMUST00000109379	C2953638	ENSECAT00000024424	scaffold13341	ENSCAFT00000007159	scaffold12196	ENSBTAT00000001452
scaffold10633	ENST00000394358	contig04210	ENSMUST00000164787	C2992591	ENSECAT00000003473	C2790965	ENSCAFT00000013963	CL958Contig1	ENSBTAT00000005847
scaffold12242	ENST00000334651	contig03565	ENSMUST00000097744	CL2631Contig1	ENSECAT00000001905	C2839764	ENSCAFT00000011964	C2906363	ENSBTAT00000017461
CL2795Contig1	ENST00000275189	contig01429	ENSMUST00000031144	C2935763	ENSECAT00000026144	scaffold18880	ENSCAFT00000010087	CL553Contig1	ENSBTAT00000057061
contig07042	ENST00000433866	CL1559Contig1	ENSMUST00000052441	CL824Contig1	ENSECAT00000011427	C2975819	ENSCAFT00000031137	C2849096	ENSBTAT00000035038
contig03116	ENST00000549115	CL848Contig1	ENSMUST00000116341	C2945121	ENSECAT00000020577	scaffold27241	ENSCAFT00000039010	C2978335	ENSBTAT00000060959
CL2514Contig1	ENST00000361794	scaffold14180	ENSMUST00000111450	contig01216	ENSECAT00000026014	C2777629	ENSCAFT00000030512	scaffold12204	ENSBTAT00000007717
C2987629	ENST00000511834	scaffold28452	ENSMUST00000163436	C2958366	ENSECAT00000001194	contig03165	ENSCAFT00000010541	CL2066Contig1	ENSBTAT00000027811
CL2798Contig1	ENST00000225696	contig06734	ENSMUST00000166014	C2889218	ENSECAT00000004901	C2868770	ENSCAFT00000039760	C2890684	ENSBTAT00000000956
CL1254Contig1	ENST00000258317	scaffold25424	ENSMUST00000055013	scaffold7798	ENSECAT00000016768	C2833560	ENSCAFT00000031092	scaffold1663	ENSBTAT00000055075
CL3210Contig1	ENST00000535006	scaffold22278	ENSMUST00000170833	C2784789	ENSECAT00000009812	scaffold22043	ENSCAFT00000013319	C2906049	ENSBTAT00000010081
CL992Contig1	ENST00000409051	CL853Contig1	ENSMUST00000163598	CL1285Contig1	ENSECAT00000022091	C2913148	ENSCAFT00000018482	C2914482	ENSBTAT00000045006
CL2927Contig1	ENST00000227474	contig00301	ENSMUST00000114459	scaffold5524	ENSECAT00000015663	scaffold24286	ENSCAFT00000003362	C2836484	ENSBTAT00000009308
C2961332	ENST00000393957	contig04207	ENSMUST00000007959	scaffold4427	ENSECAT00000016284	C2906615	ENSCAFT00000037017	contig01357	ENSBTAT00000061115
scaffold29854	ENST00000418048	contig06938	ENSMUST00000040154	CL1163Contig1	ENSECAT00000000440	scaffold8774	ENSCAFT00000025318	C2984481	ENSBTAT00000021259
contig02772	ENST00000379717	scaffold2644	ENSMUST00000169301	C2963482	ENSECAT00000003247	CL834Contig1	ENSCAFT00000023521	C2959940	ENSBTAT00000004593
C2935523	ENST00000536084	CL2454Contig1	ENSMUST00000129456	scaffold9314	ENSECAT00000016188	CL3064Contig1	ENSCAFT00000009946	scaffold23123	ENSBTAT00000006197
C2932057	ENST00000304658	C2944633	ENSMUST00000022738	CL2508Contig1	ENSECAT00000015917	C2966116	ENSCAFT00000000012	C2964740	ENSBTAT00000061448
C2849002	ENST00000497515	C2993777	ENSMUST00000109510	scaffold4118	ENSECAT00000018780	C2846698	ENSCAFT00000015495	C2977675	ENSBTAT00000027232
C2897332	ENST00000347697	C2770015	ENSMUST00000166687	C2841800	ENSECAT00000015217	scaffold12196	ENSCAFT00000021983	C2836630	ENSBTAT00000015299
scaffold23979	ENST00000216540	CL259Contig1	ENSMUST00000046856	C2985731	ENSECAT00000019624	CL958Contig1	ENSCAFT00000032006	C2966054	ENSBTAT00000011359
scaffold19206	ENST00000495935	scaffold4666	ENSMUST00000064495	C2898428	ENSECAT00000012050	C2769257	ENSCAFT00000008668	scaffold2562	ENSBTAT00000020006
scaffold19234	ENST00000557679	C2849278	ENSMUST00000139131	scaffold13981	ENSECAT00000008038	C2906363	ENSCAFT00000027722	C2992591	ENSBTAT00000061332
CL963Contig1	ENST00000394153	contig00907	ENSMUST00000078944	contig04608	ENSECAT00000018777	CL553Contig1	ENSCAFT00000002826	CL2631Contig1	ENSBTAT00000000796
scaffold23450	ENST00000469897	scaffold25867	ENSMUST00000035523	CL2446Contig1	ENSECAT00000020591	C2849096	ENSCAFT00000028716	C2935763	ENSBTAT00000015774
CL2497Contig1	ENST00000337338	C2990273	ENSMUST00000063093	scaffold18018	ENSECAT00000020107	scaffold12204	ENSCAFT00000023248	CL824Contig1	ENSBTAT00000024413
C2908022	ENST00000532181	C2910880	ENSMUST00000052825	scaffold22208	ENSECAT00000020458	CL2066Contig1	ENSCAFT00000012362	contig01216	ENSBTAT00000000398
C2818500	ENST00000316939	C2886572	ENSMUST00000163876	C2936255	ENSECAT00000012836	C2890684	ENSCAFT00000005736	C2958366	ENSBTAT00000024157
C2815602	ENST00000300527	C2883442	ENSMUST00000075330	C2904660	ENSECAT00000009147	scaffold1663	ENSCAFT00000021380	C2889218	ENSBTAT00000065380
scaffold24843	ENST00000503032	C2857328	ENSMUST00000038225	C2823250	ENSECAT00000023281	C2826128	ENSCAFT00000030890	scaffold7798	ENSBTAT00000011633
scaffold27226	ENST00000262741	C2977153	ENSMUST00000041806	C2822428	ENSECAT00000025262	scaffold21695	ENSCAFT00000006269	C2784789	ENSBTAT00000025998
scaffold3219	ENST00000237536	C2969561	ENSMUST00000154169	CL232Contig1	ENSECAT00000015708	C2914482	ENSCAFT00000008715	C2896432	ENSBTAT00000018249
scaffold3932	ENST00000433370	C2820774	ENSMUST00000020308	scaffold5003	ENSECAT00000015835	C2836484	ENSCAFT00000039297	CL1285Contig1	ENSBTAT00000063244
C2841772	ENST00000444203	CL2392Contig1	ENSMUST00000021379	scaffold27145	ENSECAT00000016139	contig01357	ENSCAFT00000009681	scaffold5524	ENSBTAT00000002020
C2937999	ENST00000542816	scaffold20471	ENSMUST00000015547	C2992855	ENSECAT00000020429	C2984481	ENSCAFT00000003676	C2952408	ENSBTAT00000023920
C2959454	ENST00000403885	scaffold10724	ENSMUST00000110559	scaffold27304	ENSECAT00000003745	C2959940	ENSCAFT00000002416	scaffold4427	ENSBTAT00000006178
scaffold6733	ENST00000380736	CL2450Contig1	ENSMUST00000162175	C2752831	ENSECAT00000003803	scaffold23123	ENSCAFT00000022494	CL1163Contig1	ENSBTAT00000013496
C2810754	ENST00000409377	scaffold13475	ENSMUST00000135119	CL486Contig1	ENSECAT00000026349	C2964740	ENSCAFT00000008885	C2963482	ENSBTAT00000004317
scaffold23501	ENST00000504582	C2961960	ENSMUST00000110076	C2946587	ENSECAT00000016028	C2977675	ENSCAFT00000024581	C2780291	ENSBTAT00000021358
C2923113	ENST00000241463	C2851818	ENSMUST00000032489	contig06071	ENSECAT00000025732	C2836630	ENSCAFT00000015408	scaffold9314	ENSBTAT00000056101
C2965714	ENST00000369437	C2773409	ENSMUST00000142831	CL12Contig1	ENSECAT00000000586	C2966054	ENSCAFT00000001410	CL2508Contig1	ENSBTAT00000022784
C2795685	ENST00000417360	C2929555	ENSMUST00000094695	C2953928	ENSECAT00000002374	scaffold2562	ENSCAFT00000022081	scaffold4118	ENSBTAT00000024458
C2921547	ENST00000436567	C2947711	ENSMUST00000066650	C2981057	ENSECAT00000021067	C2813450	ENSCAFT00000028852	C2841800	ENSBTAT00000021525
scaffold10800	ENST00000554364	scaffold24545	ENSMUST00000166872	C2914584	ENSECAT00000009651	C2992591	ENSCAFT00000030276	C2985731	ENSBTAT00000014090
C2859006	ENST00000536902	C2903040	ENSMUST00000034554	scaffold1553	ENSECAT00000018437	CL2631Contig1	ENSCAFT00000004386	C2898428	ENSBTAT00000031912
CL723Contig1	ENST00000398157	scaffold27366	ENSMUST00000172102	C2865790	ENSECAT00000009689	CL824Contig1	ENSCAFT00000006242	scaffold13981	ENSBTAT00000000448
C2906775	ENST00000542417	scaffold28899	ENSMUST00000109265	CL1019Contig1	ENSECAT00000028973	contig01216	ENSCAFT00000022046	contig04608	ENSBTAT00000017376
scaffold25664	ENST00000396056	C2921553	ENSMUST00000065625	CL1647Contig1	ENSECAT00000025237	C2958366	ENSCAFT00000004301	CL2446Contig1	ENSBTAT00000031526
contig02520	ENST00000264028	C2965726	ENSMUST00000167743	C2757705	ENSECAT00000016193	scaffold7798	ENSCAFT00000000924	scaffold22208	ENSBTAT00000004769
C2968402	ENST00000325602	CL2989Contig1	ENSMUST00000129025	CL264Contig1	ENSECAT00000021742	C2784789	ENSCAFT00000007887	C2936255	ENSBTAT00000004132
C2930239	ENST00000443683	C2870378	ENSMUST00000107855	C2914634	ENSECAT00000023532	scaffold17516	ENSCAFT00000000940	C2904660	ENSBTAT00000022876
scaffold10657	ENST00000369512	scaffold27359	ENSMUST00000000544	scaffold1406	ENSECAT00000017243	CL1285Contig1	ENSCAFT00000031209	C2823250	ENSBTAT00000045345
contig02880	ENST00000325127	scaffold28143	ENSMUST00000019945	C2949301	ENSECAT00000024005	scaffold5524	ENSCAFT00000011148	CL232Contig1	ENSBTAT00000022805
C2901582	ENST00000257974	scaffold19859	ENSMUST00000023019	scaffold30202	ENSECAT00000025463	scaffold4427	ENSCAFT00000024634	C2992855	ENSBTAT00000007077
scaffold9370	ENST00000276014	C2987713	ENSMUST00000047666	CL208Contig1	ENSECAT00000004169	CL1163Contig1	ENSCAFT00000006918	C2752831	ENSBTAT00000015420
C2972749	ENST00000393931	CL3238Contig1	ENSMUST00000020251	scaffold29658	ENSECAT00000005220	scaffold9314	ENSCAFT00000005076	CL486Contig1	ENSBTAT00000014390
C2889094	ENST00000417905	scaffold5857	ENSMUST00000163379	contig05592	ENSECAT00000023549	CL2508Contig1	ENSCAFT00000016293	C2946587	ENSBTAT00000034703
C2848382	ENST00000517387	contig07033	ENSMUST00000174576	C2987547	ENSECAT00000001870	scaffold4118	ENSCAFT00000021098	contig06071	ENSBTAT00000024057
C2893646	ENST00000424679	C2980541	ENSMUST00000028612	scaffold7877	ENSECAT00000016629	C2841800	ENSCAFT00000011306	CL12Contig1	ENSBTAT00000015625
scaffold23529	ENST00000366714	C2939981	ENSMUST00000166423	C2944207	ENSECAT00000016312	C2985731	ENSCAFT00000031835	C2953928	ENSBTAT00000008054
scaffold19388	ENST00000448372	scaffold14868	ENSMUST00000153146	scaffold8157	ENSECAT00000003527	C2898428	ENSCAFT00000006272	C2937769	ENSBTAT00000021696
contig05646	ENST00000429466	contig03308	ENSMUST00000168099	C2764217	ENSECAT00000010327	scaffold13981	ENSCAFT00000021924	C2981057	ENSBTAT00000024457
scaffold20313	ENST00000397454	contig03111	ENSMUST00000105473	scaffold4919	ENSECAT00000012228	contig04608	ENSCAFT00000017968	C2914584	ENSBTAT00000006958
scaffold1030	ENST00000337376	scaffold5067	ENSMUST00000060095	contig05642	ENSECAT00000019675	CL2446Contig1	ENSCAFT00000030043	C2865790	ENSBTAT00000002896
C2782719	ENST00000462523	C2945981	ENSMUST00000102514	C2942889	ENSECAT00000019331	scaffold18018	ENSCAFT00000030775	CL1019Contig1	ENSBTAT00000054391
scaffold16437	ENST00000546338	scaffold18561	ENSMUST00000021810	C2978939	ENSECAT00000007045	scaffold22208	ENSCAFT00000023298	scaffold244	ENSBTAT00000063105
contig01447	ENST00000295930	scaffold5344	ENSMUST00000085709	C2925743	ENSECAT00000020275	C2936255	ENSCAFT00000019696	CL1647Contig1	ENSBTAT00000010257
contig06621	ENST00000355257	scaffold25562	ENSMUST00000022153	C2816826	ENSECAT00000014954	C2823250	ENSCAFT00000001189	CL264Contig1	ENSBTAT00000027666
CL600Contig1	ENST00000274562	C2983037	ENSMUST00000174343	scaffold2267	ENSECAT00000006202	CL232Contig1	ENSCAFT00000029903	C2914634	ENSBTAT00000004287
C2942731	ENST00000355386	scaffold16835	ENSMUST00000126923	scaffold20622	ENSECAT00000014209	C2992855	ENSCAFT00000027869	C2949301	ENSBTAT00000042599
scaffold20840	ENST00000264474	C2845836	ENSMUST00000147584	scaffold27374	ENSECAT00000019743	C2752831	ENSCAFT00000026447	scaffold30202	ENSBTAT00000013073
C2964280	ENST00000545714	C2924301	ENSMUST00000040116	scaffold24669	ENSECAT00000012374	C2972109	ENSCAFT00000022418	C2837722	ENSBTAT00000015344
scaffold16639	ENST00000501038	scaffold24334	ENSMUST00000159766	contig05790	ENSECAT00000021645	C2946587	ENSCAFT00000008120	CL208Contig1	ENSBTAT00000009353
contig06129	ENST00000530705	C2853620	ENSMUST00000086471	C2789281	ENSECAT00000016539	contig06071	ENSCAFT00000019855	contig05592	ENSBTAT00000021785
C2940023	ENST00000455891	contig06457	ENSMUST00000128231	C2882506	ENSECAT00000012482	C2913280	ENSCAFT00000025631	C2987547	ENSBTAT00000063602
C2933679	ENST00000462686	C2970677	ENSMUST00000048393	C2843374	ENSECAT00000011811	CL12Contig1	ENSCAFT00000025938	scaffold7877	ENSBTAT00000013542
contig01384	ENST00000321757	C2790965	ENSMUST00000053183	C2870918	ENSECAT00000012094	C2953928	ENSCAFT00000022716	scaffold8157	ENSBTAT00000037035
scaffold15116	ENST00000437741	C2839764	ENSMUST00000060226	scaffold17187	ENSECAT00000025662	C2937769	ENSCAFT00000035509	scaffold4919	ENSBTAT00000003483
C2920931	ENST00000537981	C2975819	ENSMUST00000155676	C2969467	ENSECAT00000008666	C2981057	ENSCAFT00000029361	contig05642	ENSBTAT00000039526
C2875348	ENST00000359274	scaffold27241	ENSMUST00000061498	C2907379	ENSECAT00000009597	C2914584	ENSCAFT00000001880	C2942889	ENSBTAT00000006703
scaffold15372	ENST00000544471	C2840114	ENSMUST00000170799	contig03785	ENSECAT00000012363	C2865790	ENSCAFT00000013938	C2978939	ENSBTAT00000030970
CL2044Contig1	ENST00000258169	C2984859	ENSMUST00000104882	scaffold27258	ENSECAT00000010627	CL1019Contig1	ENSCAFT00000024782	C2799266	ENSBTAT00000045374
scaffold16342	ENST00000392549	C2777629	ENSMUST00000139534	scaffold3226	ENSECAT00000021176	scaffold244	ENSCAFT00000029999	scaffold2267	ENSBTAT00000061390
scaffold11102	ENST00000381440	contig07057	ENSMUST00000167504	C2877162	ENSECAT00000010939	C2757705	ENSCAFT00000030362	scaffold20622	ENSBTAT00000019969
scaffold1520	ENST00000286523	contig03165	ENSMUST00000033910	C2974437	ENSECAT00000020738	CL264Contig1	ENSCAFT00000024144	scaffold27374	ENSBTAT00000019948
C2970193	ENST00000272425	C2868770	ENSMUST00000099571	contig06804	ENSECAT00000011660	C2985249	ENSCAFT00000016379	scaffold24669	ENSBTAT00000042578
C2891040	ENST00000426613	C2803096	ENSMUST00000130925	C2980021	ENSECAT00000026520	scaffold1406	ENSCAFT00000021879	contig05790	ENSBTAT00000015829
C2790747	ENST00000521248	C2833560	ENSMUST00000140635	C2929583	ENSECAT00000004903	C2890216	ENSCAFT00000015119	C2882506	ENSBTAT00000004111
scaffold7029	ENST00000548309	scaffold22043	ENSMUST00000102543	C2961996	ENSECAT00000011300	C2949301	ENSCAFT00000009191	C2843374	ENSBTAT00000003503
scaffold16598	ENST00000398425	C2913148	ENSMUST00000165078	C2899490	ENSECAT00000003027	scaffold30202	ENSCAFT00000021077	C2870918	ENSBTAT00000006649
scaffold27251	ENST00000398055	scaffold24286	ENSMUST00000027237	C2803106	ENSECAT00000009301	CL208Contig1	ENSCAFT00000003588	scaffold17187	ENSBTAT00000066145
CL2523Contig1	ENST00000394866	C2906615	ENSMUST00000118910	C2943745	ENSECAT00000003873	contig05592	ENSCAFT00000035714	C2969467	ENSBTAT00000017565
scaffold24558	ENST00000225728	scaffold8774	ENSMUST00000060010	scaffold20182	ENSECAT00000014071	scaffold7877	ENSCAFT00000028457	C2907379	ENSBTAT00000053193
C2864090	ENST00000415987	CL834Contig1	ENSMUST00000161989	C2871170	ENSECAT00000008482	C2944207	ENSCAFT00000015880	contig03785	ENSBTAT00000039155
contig04875	ENST00000370654	scaffold5119	ENSMUST00000127759	scaffold10374	ENSECAT00000021923	C2764217	ENSCAFT00000019916	C2789197	ENSBTAT00000006183
C2968740	ENST00000372179	CL3064Contig1	ENSMUST00000085789	C2925471	ENSECAT00000016043	scaffold4919	ENSCAFT00000024207	scaffold27258	ENSBTAT00000027416
scaffold20022	ENST00000334888	scaffold1350	ENSMUST00000108403	C2866076	ENSECAT00000018286	contig05642	ENSCAFT00000039015	C2877162	ENSBTAT00000015583
scaffold26839	ENST00000241436	C2808718	ENSMUST00000093073	scaffold26205	ENSECAT00000011345	C2942889	ENSCAFT00000014042	contig06804	ENSBTAT00000013037
C2929215	ENST00000536794	C2966116	ENSMUST00000036229	scaffold935	ENSECAT00000014318	C2978939	ENSCAFT00000007233	C2757203	ENSBTAT00000043312
contig03304	ENST00000393467	C2846698	ENSMUST00000103095	C2973557	ENSECAT00000002639	C2799266	ENSCAFT00000017204	C2980021	ENSBTAT00000018013
contig06729	ENST00000262097	scaffold12196	ENSMUST00000147355	C2874946	ENSECAT00000020813	C2816826	ENSCAFT00000037079	C2929583	ENSBTAT00000049352
scaffold4381	ENST00000478454	C2908960	ENSMUST00000124634	C2809892	ENSECAT00000013824	scaffold2267	ENSCAFT00000018199	C2803106	ENSBTAT00000027718
contig01306	ENST00000358107	CL958Contig1	ENSMUST00000038739	CL1194Contig1	ENSECAT00000012155	scaffold20622	ENSCAFT00000010649	scaffold20182	ENSBTAT00000032655
contig04598	ENST00000331457	C2906363	ENSMUST00000046485	scaffold13943	ENSECAT00000024607	scaffold27374	ENSCAFT00000018855	scaffold10374	ENSBTAT00000016224
scaffold19555	ENST00000506123	scaffold2923	ENSMUST00000044850	C2932123	ENSECAT00000016992	scaffold24669	ENSCAFT00000000865	scaffold26205	ENSBTAT00000061570
contig03713	ENST00000284116	CL553Contig1	ENSMUST00000020227	CL2545Contig1	ENSECAT00000027161	contig05790	ENSCAFT00000000112	scaffold935	ENSBTAT00000019260
C2902890	ENST00000435939	C2849096	ENSMUST00000037997	scaffold505	ENSECAT00000009715	C2882506	ENSCAFT00000008119	C2809892	ENSBTAT00000053168
scaffold27467	ENST00000263563	C2809264	ENSMUST00000125047	C2955482	ENSECAT00000029067	C2843374	ENSCAFT00000027222	scaffold16079	ENSBTAT00000021587
C2913680	ENST00000537828	C2978335	ENSMUST00000041618	scaffold7657	ENSECAT00000011674	C2870918	ENSCAFT00000020469	CL1194Contig1	ENSBTAT00000014591
C2991651	ENST00000379059	C2842686	ENSMUST00000132830	C2969461	ENSECAT00000025292	scaffold17187	ENSCAFT00000030966	scaffold13943	ENSBTAT00000044308
C2826104	ENST00000288502	scaffold12204	ENSMUST00000172050	C2963808	ENSECAT00000014921	C2969467	ENSCAFT00000025451	C2932123	ENSBTAT00000021747
C2873278	ENST00000490506	CL2066Contig1	ENSMUST00000065906	C2947157	ENSECAT00000016457	C2907379	ENSCAFT00000009364	CL2545Contig1	ENSBTAT00000005162
C2925581	ENST00000433922	C2840812	ENSMUST00000165606	scaffold779	ENSECAT00000022428	contig03785	ENSCAFT00000018276	scaffold505	ENSBTAT00000017015
C2773541	ENST00000543902	C2890684	ENSMUST00000168075	scaffold29570	ENSECAT00000025671	scaffold27258	ENSCAFT00000011402	C2955482	ENSBTAT00000009303
scaffold7907	ENST00000538098	scaffold1663	ENSMUST00000032264	C2976373	ENSECAT00000028892	C2905861	ENSCAFT00000012480	scaffold7657	ENSBTAT00000042839
C2926413	ENST00000319511	scaffold21695	ENSMUST00000101171	C2953010	ENSECAT00000015200	C2877162	ENSCAFT00000032417	C2969461	ENSBTAT00000052089
C2970807	ENST00000543134	C2914482	ENSMUST00000032995	C2963734	ENSECAT00000024281	C2792465	ENSCAFT00000029573	C2963808	ENSBTAT00000011275
CL1633Contig1	ENST00000295862	C2836484	ENSMUST00000131802	scaffold22168	ENSECAT00000024850	C2974437	ENSCAFT00000023754	C2947157	ENSBTAT00000027223
scaffold20433	ENST00000408889	C2832566	ENSMUST00000110898	C2875934	ENSECAT00000000524	contig06804	ENSCAFT00000031431	scaffold779	ENSBTAT00000003902
C2959844	ENST00000238497	contig01357	ENSMUST00000114709	C2922855	ENSECAT00000010566	C2757203	ENSCAFT00000002360	scaffold29570	ENSBTAT00000008030
C2900866	ENST00000340746	C2984481	ENSMUST00000159334	C2992681	ENSECAT00000007816	C2980021	ENSCAFT00000009960	C2976373	ENSBTAT00000010553
scaffold27650	ENST00000356162	C2959940	ENSMUST00000167776	C2878126	ENSECAT00000023868	C2929583	ENSCAFT00000007493	C2953010	ENSBTAT00000022396
CL3153Contig1	ENST00000422883	scaffold23123	ENSMUST00000076957	scaffold16109	ENSECAT00000017939	C2899490	ENSCAFT00000024773	C2963734	ENSBTAT00000032505
C2758791	ENST00000275560	C2964740	ENSMUST00000035020	C2989215	ENSECAT00000025704	C2803106	ENSCAFT00000007617	scaffold22168	ENSBTAT00000014062
contig00175	ENST00000405432	C2977675	ENSMUST00000164990	C2909708	ENSECAT00000015398	scaffold20182	ENSCAFT00000031624	C2875934	ENSBTAT00000023834
scaffold6179	ENST00000388913	C2836630	ENSMUST00000138514	C2900334	ENSECAT00000010767	C2871170	ENSCAFT00000026821	C2922855	ENSBTAT00000045367
C2809576	ENST00000546138	C2966054	ENSMUST00000147912	C2927445	ENSECAT00000020233	scaffold10374	ENSCAFT00000002390	C2992681	ENSBTAT00000029742
CL37Contig1	ENST00000371953	scaffold2562	ENSMUST00000027888	C2937115	ENSECAT00000025028	C2925471	ENSCAFT00000002301	C2878126	ENSBTAT00000044604
C2811196	ENST00000462813	C2813450	ENSMUST00000025290	scaffold55	ENSECAT00000009435	C2866076	ENSCAFT00000015892	scaffold16109	ENSBTAT00000046426
CL1249Contig1	ENST00000406226	C2992591	ENSMUST00000039608	CL2954Contig1	ENSECAT00000011102	scaffold26205	ENSCAFT00000015801	C2989215	ENSBTAT00000025167
C2849736	ENST00000369052	CL2631Contig1	ENSMUST00000031840	scaffold28640	ENSECAT00000000896	scaffold935	ENSCAFT00000027571	C2909708	ENSBTAT00000052019
scaffold15723	ENST00000497145	C2935763	ENSMUST00000123380	C2762077	ENSECAT00000025793	C2874946	ENSCAFT00000005305	C2900334	ENSBTAT00000021347
C2848292	ENST00000370173	CL824Contig1	ENSMUST00000101499	C2873296	ENSECAT00000005818	C2809892	ENSCAFT00000030864	C2927445	ENSBTAT00000028640
C2838082	ENST00000368276	C2945121	ENSMUST00000020241	C2921741	ENSECAT00000021373	scaffold16079	ENSCAFT00000005233	C2937115	ENSBTAT00000047256
C2886540	ENST00000518512	contig01216	ENSMUST00000126357	CL1712Contig1	ENSECAT00000015139	CL1194Contig1	ENSCAFT00000015309	CL2743Contig1	ENSBTAT00000010151
scaffold8987	ENST00000539410	C2958366	ENSMUST00000096744	C2895996	ENSECAT00000017374	scaffold13943	ENSCAFT00000038373	scaffold55	ENSBTAT00000044692
C2760531	ENST00000464962	scaffold11841	ENSMUST00000138942	CL750Contig1	ENSECAT00000000199	C2932123	ENSCAFT00000002356	C2985065	ENSBTAT00000013651
C2912676	ENST00000393614	C2784789	ENSMUST00000154815	scaffold17331	ENSECAT00000013311	scaffold505	ENSCAFT00000003104	CL432Contig1	ENSBTAT00000007616
C2978841	ENST00000359900	C2819862	ENSMUST00000156014	C2961814	ENSECAT00000026322	C2955482	ENSCAFT00000007523	CL2954Contig1	ENSBTAT00000013623
C2964974	ENST00000221543	C2984973	ENSMUST00000101202	scaffold7537	ENSECAT00000013243	scaffold7657	ENSCAFT00000024520	CL14Contig1	ENSBTAT00000012287
C2850572	ENST00000541025	C2870654	ENSMUST00000139985	C2972577	ENSECAT00000011352	C2969461	ENSCAFT00000021228	scaffold28640	ENSBTAT00000028077
scaffold4746	ENST00000270066	C2861644	ENSMUST00000172442	C2907457	ENSECAT00000001213	C2963808	ENSCAFT00000025016	C2762077	ENSBTAT00000028499
CL3068Contig1	ENST00000549561	CL1285Contig1	ENSMUST00000143538	C2876262	ENSECAT00000022360	C2947157	ENSCAFT00000013532	C2873296	ENSBTAT00000027744
C2898868	ENST00000503952	C2840370	ENSMUST00000132011	scaffold16961	ENSECAT00000018597	scaffold779	ENSCAFT00000009317	C2921741	ENSBTAT00000003977
C2956100	ENST00000399219	scaffold5524	ENSMUST00000049040	contig05751	ENSECAT00000023955	scaffold29570	ENSCAFT00000018713	CL1712Contig1	ENSBTAT00000023346
CL2011Contig1	ENST00000311459	C2952408	ENSMUST00000113454	scaffold28626	ENSECAT00000002915	C2976373	ENSCAFT00000008320	C2895996	ENSBTAT00000066018
contig00296	ENST00000547468	scaffold4427	ENSMUST00000115638	scaffold22624	ENSECAT00000008618	C2953010	ENSCAFT00000002114	CL750Contig1	ENSBTAT00000024108
C2763413	ENST00000474174	CL1163Contig1	ENSMUST00000025106	scaffold14676	ENSECAT00000016955	C2963734	ENSCAFT00000009952	scaffold17331	ENSBTAT00000016535
CL1229Contig1	ENST00000552283	C2780291	ENSMUST00000166267	C2914618	ENSECAT00000015260	scaffold22168	ENSCAFT00000023719	C2961814	ENSBTAT00000029212
C2759059	ENST00000534650	scaffold9314	ENSMUST00000153510	C2844010	ENSECAT00000009721	C2875934	ENSCAFT00000031829	scaffold7537	ENSBTAT00000016609
scaffold26980	ENST00000544202	CL2508Contig1	ENSMUST00000048374	CL806Contig1	ENSECAT00000013555	C2922855	ENSCAFT00000001024	C2972577	ENSBTAT00000030023
contig03737	ENST00000358278	scaffold4118	ENSMUST00000112529	CL2190Contig1	ENSECAT00000007080	C2992681	ENSCAFT00000013880	C2907457	ENSBTAT00000002457
C2858888	ENST00000446014	C2841800	ENSMUST00000109821	C2923691	ENSECAT00000006904	C2878126	ENSCAFT00000017908	scaffold16961	ENSBTAT00000025622
C2812494	ENST00000551466	C2985731	ENSMUST00000100214	C2990173	ENSECAT00000007475	scaffold16109	ENSCAFT00000026009	contig05751	ENSBTAT00000053498
C2929563	ENST00000555694	C2898428	ENSMUST00000167710	C2982371	ENSECAT00000015646	C2989215	ENSCAFT00000019046	scaffold28626	ENSBTAT00000045181
scaffold6981	ENST00000324444	scaffold13981	ENSMUST00000111091	scaffold20652	ENSECAT00000019404	C2909708	ENSCAFT00000037019	scaffold22624	ENSBTAT00000015378
C2890264	ENST00000474215	contig04608	ENSMUST00000170957	C2936999	ENSECAT00000015810	C2931167	ENSCAFT00000026525	scaffold14676	ENSBTAT00000024347
C2943569	ENST00000376442	CL2446Contig1	ENSMUST00000077741	CL1402Contig1	ENSECAT00000015176	C2900334	ENSCAFT00000005845	C2914618	ENSBTAT00000011147
C2957568	ENST00000503451	scaffold22208	ENSMUST00000048670	scaffold13511	ENSECAT00000028940	C2927445	ENSCAFT00000003532	C2844010	ENSBTAT00000025697
C2971939	ENST00000309180	C2936255	ENSMUST00000033139	CL1089Contig1	ENSECAT00000013037	C2937115	ENSCAFT00000013972	C2923691	ENSBTAT00000066041
C2812656	ENST00000443720	C2904660	ENSMUST00000131870	C2909600	ENSECAT00000013903	CL2743Contig1	ENSCAFT00000015072	C2786057	ENSBTAT00000043931
CL305Contig1	ENST00000260408	C2823250	ENSMUST00000173984	scaffold14195	ENSECAT00000000193	scaffold11601	ENSCAFT00000018708	C2990173	ENSBTAT00000022338
scaffold25987	ENST00000475633	CL232Contig1	ENSMUST00000102793	C2857596	ENSECAT00000022008	scaffold55	ENSCAFT00000015794	C2779527	ENSBTAT00000020692
C2966704	ENST00000328257	C2992855	ENSMUST00000033611	C2975993	ENSECAT00000011952	CL2954Contig1	ENSCAFT00000035708	C2982371	ENSBTAT00000009316
contig06810	ENST00000478292	C2752831	ENSMUST00000110014	scaffold2243	ENSECAT00000022679	CL14Contig1	ENSCAFT00000038908	C2936999	ENSBTAT00000026319
C2990509	ENST00000467549	CL486Contig1	ENSMUST00000124636	C2805598	ENSECAT00000001237	C2762077	ENSCAFT00000027796	CL1402Contig1	ENSBTAT00000024956
C2978015	ENST00000393693	C2946587	ENSMUST00000139699	CL805Contig1	ENSECAT00000006329	C2865054	ENSCAFT00000012019	scaffold13511	ENSBTAT00000056187
C2834680	ENST00000322028	contig06071	ENSMUST00000172572	C2945561	ENSECAT00000017875	C2873296	ENSCAFT00000028393	CL1089Contig1	ENSBTAT00000015277
scaffold6994	ENST00000322910	CL12Contig1	ENSMUST00000082024	contig04703	ENSECAT00000025036	C2921741	ENSCAFT00000014288	C2816196	ENSBTAT00000064053
scaffold30250	ENST00000518216	C2953928	ENSMUST00000050561	C2991803	ENSECAT00000027173	C2895996	ENSCAFT00000017604	scaffold14195	ENSBTAT00000013858
scaffold29189	ENST00000397942	C2937769	ENSMUST00000031219	CL3056Contig1	ENSECAT00000023926	CL750Contig1	ENSCAFT00000039027	C2975993	ENSBTAT00000018302
scaffold12638	ENST00000475022	C2981057	ENSMUST00000061283	C2912792	ENSECAT00000010669	scaffold27779	ENSCAFT00000007218	C2805598	ENSBTAT00000007322
C2958008	ENST00000279242	C2914584	ENSMUST00000025224	C2903954	ENSECAT00000007854	scaffold17331	ENSCAFT00000017629	C2945561	ENSBTAT00000028683
C2912352	ENST00000427003	C2865790	ENSMUST00000034226	scaffold26226	ENSECAT00000026832	C2961814	ENSCAFT00000015734	CL2285Contig1	ENSBTAT00000007749
scaffold29114	ENST00000376495	CL1019Contig1	ENSMUST00000167290	scaffold13999	ENSECAT00000008977	scaffold7537	ENSCAFT00000023114	contig04703	ENSBTAT00000028048
C2945507	ENST00000540405	scaffold244	ENSMUST00000068106	scaffold30155	ENSECAT00000019005	C2972577	ENSCAFT00000020261	scaffold12147	ENSBTAT00000026657
C2984603	ENST00000326152	CL264Contig1	ENSMUST00000023449	C2993227	ENSECAT00000024070	C2907457	ENSCAFT00000011412	C2991803	ENSBTAT00000044085
CL1591Contig1	ENST00000465625	C2914634	ENSMUST00000080215	contig02177	ENSECAT00000008235	scaffold16961	ENSCAFT00000025845	CL3056Contig1	ENSBTAT00000028220
C2982385	ENST00000246006	C2949301	ENSMUST00000106233	contig01501	ENSECAT00000013254	contig05751	ENSCAFT00000000243	C2912792	ENSBTAT00000007592
scaffold29312	ENST00000503176	scaffold30202	ENSMUST00000091851	scaffold7030	ENSECAT00000006269	C2922135	ENSCAFT00000018592	C2903954	ENSBTAT00000015331
scaffold5092	ENST00000530770	C2837722	ENSMUST00000166446	scaffold3973	ENSECAT00000015165	scaffold22624	ENSCAFT00000009582	C2869416	ENSBTAT00000010020
C2886604	ENST00000447964	CL208Contig1	ENSMUST00000160254	scaffold29858	ENSECAT00000016467	scaffold14676	ENSCAFT00000011891	scaffold26226	ENSBTAT00000027457
C2936295	ENST00000325884	CL380Contig1	ENSMUST00000172332	scaffold23551	ENSECAT00000019212	scaffold1284	ENSCAFT00000021678	scaffold13999	ENSBTAT00000042831
C2925641	ENST00000436478	scaffold7877	ENSMUST00000060762	C2986937	ENSECAT00000009989	C2914618	ENSCAFT00000012046	C2829942	ENSBTAT00000048732
scaffold22629	ENST00000329637	C2944207	ENSMUST00000122070	scaffold29365	ENSECAT00000016578	C2844010	ENSCAFT00000003721	scaffold30155	ENSBTAT00000045860
scaffold26280	ENST00000220507	C2764217	ENSMUST00000153290	scaffold1978	ENSECAT00000014992	CL806Contig1	ENSCAFT00000028019	C2993227	ENSBTAT00000008516
C2866796	ENST00000361271	scaffold4919	ENSMUST00000171778	C2982161	ENSECAT00000005187	C2982855	ENSCAFT00000016490	contig02177	ENSBTAT00000028884
C2866248	ENST00000372339	contig05642	ENSMUST00000127760	C2846572	ENSECAT00000023730	C2923691	ENSCAFT00000029725	contig01501	ENSBTAT00000013622
C2991031	ENST00000301749	C2942889	ENSMUST00000099135	contig04536	ENSECAT00000026689	C2786057	ENSCAFT00000023198	scaffold7030	ENSBTAT00000029082
C2768297	ENST00000246802	C2978939	ENSMUST00000118886	C2989421	ENSECAT00000009468	C2990173	ENSCAFT00000000399	scaffold3973	ENSBTAT00000026147
CL1779Contig1	ENST00000538172	C2799266	ENSMUST00000043650	scaffold28596	ENSECAT00000026272	scaffold20652	ENSCAFT00000023771	scaffold29858	ENSBTAT00000023783
scaffold23690	ENST00000392754	C2816826	ENSMUST00000032555	CL3117Contig1	ENSECAT00000009535	C2936999	ENSCAFT00000037817	scaffold23551	ENSBTAT00000054113
CL3020Contig1	ENST00000406696	scaffold2267	ENSMUST00000072312	C2984567	ENSECAT00000018206	CL1402Contig1	ENSCAFT00000000051	C2986937	ENSBTAT00000035651
scaffold27204	ENST00000536122	scaffold20622	ENSMUST00000019882	C2951762	ENSECAT00000018076	scaffold13511	ENSCAFT00000027703	scaffold29365	ENSBTAT00000019031
C2843752	ENST00000518419	scaffold27374	ENSMUST00000098855	CL87Contig1	ENSECAT00000016670	CL1089Contig1	ENSCAFT00000023165	scaffold1978	ENSBTAT00000009283
C2905318	ENST00000310969	scaffold24669	ENSMUST00000109309	scaffold20706	ENSECAT00000025207	C2880360	ENSCAFT00000023753	C2982161	ENSBTAT00000023475
C2967678	ENST00000426742	contig05790	ENSMUST00000026407	C2984821	ENSECAT00000012797	C2909600	ENSCAFT00000018712	C2846572	ENSBTAT00000026202
C2819898	ENST00000525956	C2882506	ENSMUST00000163542	C2952524	ENSECAT00000019315	scaffold14195	ENSCAFT00000008608	contig04536	ENSBTAT00000049292
contig02309	ENST00000339438	C2843374	ENSMUST00000063117	C2970433	ENSECAT00000019181	scaffold21432	ENSCAFT00000028699	C2989421	ENSBTAT00000005929
C2962036	ENST00000525270	C2926983	ENSMUST00000039493	C2896496	ENSECAT00000000448	C2857596	ENSCAFT00000019968	scaffold28596	ENSBTAT00000061330
C2945135	ENST00000544278	C2870918	ENSMUST00000032343	CL49Contig1	ENSECAT00000011489	scaffold2243	ENSCAFT00000027468	C2949139	ENSBTAT00000064493
contig05356	ENST00000372656	scaffold17187	ENSMUST00000114349	C2973093	ENSECAT00000012651	C2805598	ENSCAFT00000013277	CL3117Contig1	ENSBTAT00000000445
scaffold25144	ENST00000546074	C2969467	ENSMUST00000111104	scaffold24724	ENSECAT00000012628	C2945561	ENSCAFT00000029825	C2984567	ENSBTAT00000061535
scaffold29225	ENST00000302609	C2758027	ENSMUST00000125397	CL2921Contig1	ENSECAT00000012581	contig04703	ENSCAFT00000020231	C2951762	ENSBTAT00000022534
C2932151	ENST00000378330	C2775393	ENSMUST00000149531	scaffold11625	ENSECAT00000020678	scaffold12147	ENSCAFT00000031005	CL87Contig1	ENSBTAT00000061152
scaffold19949	ENST00000315588	C2907379	ENSMUST00000137619	CL310Contig1	ENSECAT00000006610	C2991803	ENSCAFT00000028324	scaffold20706	ENSBTAT00000006865
contig05316	ENST00000379270	CL363Contig1	ENSMUST00000088508	C2990203	ENSECAT00000019687	CL3056Contig1	ENSCAFT00000006167	C2984821	ENSBTAT00000065627
contig03550	ENST00000257663	contig03785	ENSMUST00000109207	contig06619	ENSECAT00000024001	C2903954	ENSCAFT00000026210	C2952524	ENSBTAT00000064590
C2968958	ENST00000319888	scaffold27258	ENSMUST00000106729	C2956514	ENSECAT00000021272	C2869416	ENSCAFT00000030631	C2970433	ENSBTAT00000024112
scaffold21915	ENST00000462933	C2925031	ENSMUST00000124559	scaffold26874	ENSECAT00000018867	scaffold26226	ENSCAFT00000024286	C2896496	ENSBTAT00000004459
CL2802Contig1	ENST00000295522	C2808930	ENSMUST00000077529	C2979013	ENSECAT00000014917	scaffold13999	ENSCAFT00000023281	C2973093	ENSBTAT00000024404
scaffold27210	ENST00000367104	C2877162	ENSMUST00000046614	scaffold25457	ENSECAT00000019096	scaffold30155	ENSCAFT00000014552	scaffold24724	ENSBTAT00000046824
C2923111	ENST00000474339	C2974437	ENSMUST00000031604	C2921163	ENSECAT00000009642	C2993227	ENSCAFT00000025057	contig04914	ENSBTAT00000035362
CL1409Contig1	ENST00000378540	C2798949	ENSMUST00000129789	scaffold2285	ENSECAT00000011665	contig02177	ENSCAFT00000008813	CL2921Contig1	ENSBTAT00000024525
C2859188	ENST00000486411	contig06804	ENSMUST00000121034	C2989597	ENSECAT00000012722	contig01501	ENSCAFT00000028820	scaffold11625	ENSBTAT00000003784
scaffold21482	ENST00000336985	C2757203	ENSMUST00000166142	CL1171Contig1	ENSECAT00000026751	scaffold7030	ENSCAFT00000026479	C2846702	ENSBTAT00000019323
scaffold29279	ENST00000485042	C2929583	ENSMUST00000167003	contig00537	ENSECAT00000025496	scaffold3973	ENSCAFT00000005622	CL310Contig1	ENSBTAT00000023204
scaffold24454	ENST00000379561	C2899490	ENSMUST00000055294	C2870438	ENSECAT00000006915	scaffold29858	ENSCAFT00000007712	C2990203	ENSBTAT00000009992
CL55Contig1	ENST00000379568	C2803106	ENSMUST00000056914	C2781971	ENSECAT00000012705	C2986937	ENSCAFT00000011825	contig06619	ENSBTAT00000013114
scaffold20876	ENST00000261623	scaffold20558	ENSMUST00000149925	CL2919Contig1	ENSECAT00000012918	scaffold29365	ENSCAFT00000009704	C2956514	ENSBTAT00000012945
C2972983	ENST00000291547	scaffold20182	ENSMUST00000028161	scaffold5870	ENSECAT00000023046	C2982161	ENSCAFT00000001649	scaffold26874	ENSBTAT00000013226
C2810536	ENST00000306721	C2925471	ENSMUST00000128410	C2906521	ENSECAT00000012348	C2846572	ENSCAFT00000014318	C2979013	ENSBTAT00000028060
scaffold12076	ENST00000378116	scaffold26205	ENSMUST00000060642	scaffold28328	ENSECAT00000018180	contig04536	ENSCAFT00000023626	C2921163	ENSBTAT00000001847
C2954610	ENST00000442061	scaffold935	ENSMUST00000039887	scaffold27785	ENSECAT00000026900	C2989421	ENSCAFT00000018337	scaffold2285	ENSBTAT00000019888
CL2796Contig1	ENST00000536363	C2809892	ENSMUST00000115347	scaffold28268	ENSECAT00000018495	scaffold28596	ENSCAFT00000001363	C2905090	ENSBTAT00000020021
C2858894	ENST00000362004	scaffold16079	ENSMUST00000074267	scaffold18674	ENSECAT00000016035	C2949139	ENSCAFT00000030158	CL1171Contig1	ENSBTAT00000012000
scaffold3189	ENST00000446085	CL1194Contig1	ENSMUST00000096026	contig04850	ENSECAT00000020025	CL3117Contig1	ENSCAFT00000018354	contig00537	ENSBTAT00000003058
scaffold27579	ENST00000320033	scaffold13943	ENSMUST00000109877	CL2943Contig1	ENSECAT00000026903	C2984567	ENSCAFT00000022471	C2781971	ENSBTAT00000010454
contig01629	ENST00000426387	C2932123	ENSMUST00000163494	C2838504	ENSECAT00000007870	C2951762	ENSCAFT00000018012	CL2919Contig1	ENSBTAT00000065725
CL2471Contig1	ENST00000243344	scaffold505	ENSMUST00000124380	scaffold29834	ENSECAT00000023775	CL87Contig1	ENSCAFT00000019659	scaffold5870	ENSBTAT00000012307
scaffold19074	ENST00000381405	scaffold7657	ENSMUST00000032501	scaffold20068	ENSECAT00000012805	scaffold20706	ENSCAFT00000020954	C2906521	ENSBTAT00000037101
contig02128	ENST00000458591	C2969461	ENSMUST00000171113	CL2742Contig1	ENSECAT00000000010	C2984821	ENSCAFT00000037615	scaffold28328	ENSBTAT00000061530
scaffold18889	ENST00000557432	C2963808	ENSMUST00000172325	contig02779	ENSECAT00000022051	C2952524	ENSCAFT00000002239	scaffold27785	ENSBTAT00000020612
CL151Contig1	ENST00000263956	C2947157	ENSMUST00000112200	scaffold30339	ENSECAT00000011652	scaffold7550	ENSCAFT00000038118	scaffold18674	ENSBTAT00000028224
scaffold18596	ENST00000538627	scaffold779	ENSMUST00000144207	C2983351	ENSECAT00000021168	C2970433	ENSCAFT00000020201	contig04850	ENSBTAT00000010311
scaffold24990	ENST00000278840	scaffold29570	ENSMUST00000034467	C2990201	ENSECAT00000017862	C2896496	ENSCAFT00000029355	CL2943Contig1	ENSBTAT00000043414
scaffold19979	ENST00000361915	C2976373	ENSMUST00000049453	scaffold2321	ENSECAT00000016371	C2973093	ENSCAFT00000030476	C2838504	ENSBTAT00000025522
scaffold27608	ENST00000544898	C2953010	ENSMUST00000130643	C2860046	ENSECAT00000010630	scaffold24724	ENSCAFT00000012746	C2963754	ENSBTAT00000009647
scaffold7875	ENST00000330334	C2963734	ENSMUST00000068958	contig03436	ENSECAT00000005058	contig04914	ENSCAFT00000012404	scaffold20068	ENSBTAT00000013993
scaffold10969	ENST00000396763	scaffold22168	ENSMUST00000110093	CL2198Contig1	ENSECAT00000009381	CL2921Contig1	ENSCAFT00000012398	CL2742Contig1	ENSBTAT00000047188
contig01534	ENST00000234831	C2875934	ENSMUST00000156059	C2957128	ENSECAT00000009351	scaffold11625	ENSCAFT00000012310	contig02779	ENSBTAT00000016216
scaffold1702	ENST00000487623	C2922855	ENSMUST00000171047	CL1849Contig1	ENSECAT00000022983	C2846702	ENSCAFT00000017795	scaffold30339	ENSBTAT00000042566
contig05505	ENST00000536323	C2992681	ENSMUST00000118340	C2975691	ENSECAT00000003190	CL310Contig1	ENSCAFT00000002056	C2923063	ENSBTAT00000024289
CL10Contig1	ENST00000545606	C2878126	ENSMUST00000122924	C2752003	ENSECAT00000025149	C2990203	ENSCAFT00000014570	C2983351	ENSBTAT00000000859
C2983519	ENST00000425608	scaffold16109	ENSMUST00000036579	scaffold15542	ENSECAT00000023491	C2853240	ENSCAFT00000030367	C2990201	ENSBTAT00000039838
scaffold28246	ENST00000436978	C2823224	ENSMUST00000163388	C2839344	ENSECAT00000023627	contig06619	ENSCAFT00000021688	C2939859	ENSBTAT00000012124
scaffold23379	ENST00000433559	C2989215	ENSMUST00000163508	C2953616	ENSECAT00000019919	C2956514	ENSCAFT00000008495	contig03436	ENSBTAT00000010480
contig04324	ENST00000378565	C2909708	ENSMUST00000142550	C2952342	ENSECAT00000009275	scaffold26874	ENSCAFT00000013614	CL2198Contig1	ENSBTAT00000012872
C2981849	ENST00000361919	scaffold1606	ENSMUST00000169488	scaffold9216	ENSECAT00000013157	C2979013	ENSCAFT00000018087	C2957128	ENSBTAT00000004472
C2967736	ENST00000372415	C2893684	ENSMUST00000159908	C2898704	ENSECAT00000017108	scaffold25457	ENSCAFT00000031090	CL1849Contig1	ENSBTAT00000038244
C2791361	ENST00000468118	C2937115	ENSMUST00000032071	scaffold28887	ENSECAT00000004653	C2921163	ENSCAFT00000005228	C2975691	ENSBTAT00000047900
C2981615	ENST00000425511	CL2743Contig1	ENSMUST00000087702	CL1879Contig1	ENSECAT00000015052	contig00571	ENSCAFT00000004487	C2752003	ENSBTAT00000066088
scaffold30297	ENST00000481320	C2979447	ENSMUST00000167919	scaffold7676	ENSECAT00000012378	scaffold2285	ENSCAFT00000026743	C2839344	ENSBTAT00000017178
C2993733	ENST00000457909	scaffold55	ENSMUST00000167708	scaffold13583	ENSECAT00000019180	C2989597	ENSCAFT00000029661	C2953616	ENSBTAT00000020331
scaffold15414	ENST00000520468	C2985065	ENSMUST00000061070	CL196Contig1	ENSECAT00000023524	contig00537	ENSCAFT00000020996	C2952342	ENSBTAT00000004441
C2992491	ENST00000502649	CL432Contig1	ENSMUST00000111247	C2988355	ENSECAT00000028944	C2781971	ENSCAFT00000026880	scaffold9216	ENSBTAT00000003798
scaffold15827	ENST00000536761	CL2954Contig1	ENSMUST00000069107	C2974133	ENSECAT00000007381	CL2919Contig1	ENSCAFT00000009719	scaffold2046	ENSBTAT00000048850
CL2128Contig1	ENST00000392647	CL14Contig1	ENSMUST00000023851	C2949459	ENSECAT00000001401	scaffold5870	ENSCAFT00000030943	CL2693Contig1	ENSBTAT00000046413
scaffold26452	ENST00000308855	C2762077	ENSMUST00000107338	scaffold28814	ENSECAT00000023054	C2906521	ENSCAFT00000017986	scaffold28887	ENSBTAT00000023517
scaffold15309	ENST00000476487	C2873296	ENSMUST00000084993	CL239Contig1	ENSECAT00000021717	scaffold28328	ENSCAFT00000031599	CL1879Contig1	ENSBTAT00000002592
contig02668	ENST00000521198	C2921741	ENSMUST00000125519	CL781Contig1	ENSECAT00000015769	scaffold27785	ENSCAFT00000025326	scaffold13583	ENSBTAT00000002475
scaffold27625	ENST00000444138	CL1712Contig1	ENSMUST00000022802	contig04775	ENSECAT00000020155	scaffold28268	ENSCAFT00000029571	CL196Contig1	ENSBTAT00000035796
scaffold24648	ENST00000534064	C2895996	ENSMUST00000023501	scaffold19548	ENSECAT00000011371	scaffold18674	ENSCAFT00000022359	contig04329	ENSBTAT00000009191
contig02616	ENST00000380680	CL750Contig1	ENSMUST00000063886	C2780157	ENSECAT00000028909	contig04850	ENSCAFT00000022283	contig02181	ENSBTAT00000046189
C2914042	ENST00000416730	scaffold17331	ENSMUST00000168566	scaffold13563	ENSECAT00000021723	CL2943Contig1	ENSCAFT00000029698	C2988355	ENSBTAT00000052076
C2799748	ENST00000546611	C2961814	ENSMUST00000066312	scaffold25004	ENSECAT00000012826	C2838504	ENSCAFT00000007453	C2974133	ENSBTAT00000011517
CL1795Contig1	ENST00000287295	scaffold7537	ENSMUST00000025912	scaffold8651	ENSECAT00000026210	C2963754	ENSCAFT00000010790	C2949459	ENSBTAT00000024561
scaffold5030	ENST00000395544	C2972577	ENSMUST00000053705	C2790391	ENSECAT00000008310	scaffold29834	ENSCAFT00000008191	scaffold20670	ENSBTAT00000004686
C2759473	ENST00000514047	C2907457	ENSMUST00000039207	scaffold30106	ENSECAT00000004818	scaffold20068	ENSCAFT00000001314	scaffold28814	ENSBTAT00000007704
contig05354	ENST00000228318	scaffold16961	ENSMUST00000011285	scaffold14371	ENSECAT00000010708	contig01054	ENSCAFT00000029238	CL239Contig1	ENSBTAT00000002656
C2933845	ENST00000393300	contig05751	ENSMUST00000074058	C2814042	ENSECAT00000010445	CL2742Contig1	ENSCAFT00000008712	CL781Contig1	ENSBTAT00000004335
C2865218	ENST00000393062	C2922135	ENSMUST00000168783	C2962180	ENSECAT00000015498	scaffold30332	ENSCAFT00000000460	contig04775	ENSBTAT00000008386
CL1655Contig1	ENST00000377843	C2850518	ENSMUST00000174047	scaffold19755	ENSECAT00000011339	contig02779	ENSCAFT00000003976	C2860196	ENSBTAT00000005102
scaffold18385	ENST00000317370	scaffold22624	ENSMUST00000123273	C2929251	ENSECAT00000012568	scaffold30339	ENSCAFT00000007895	scaffold19548	ENSBTAT00000035230
C2983733	ENST00000361641	scaffold1779	ENSMUST00000091481	scaffold28905	ENSECAT00000026173	C2983351	ENSCAFT00000036234	C2780157	ENSBTAT00000011888
scaffold7109	ENST00000416180	scaffold14676	ENSMUST00000026315	scaffold28284	ENSECAT00000006602	C2990201	ENSCAFT00000010003	C2836302	ENSBTAT00000055625
C2956598	ENST00000392127	scaffold1284	ENSMUST00000110800	CL1175Contig1	ENSECAT00000002613	scaffold2321	ENSCAFT00000006086	scaffold13563	ENSBTAT00000025156
C2962298	ENST00000539779	C2844010	ENSMUST00000151631	C2982809	ENSECAT00000012422	C2860046	ENSCAFT00000023341	scaffold25004	ENSBTAT00000034856
C2930441	ENST00000277900	CL806Contig1	ENSMUST00000170688	CL2317Contig1	ENSECAT00000012487	C2774601	ENSCAFT00000012048	scaffold8651	ENSBTAT00000007295
C2887878	ENST00000506017	C2982855	ENSMUST00000030585	C2871120	ENSECAT00000015717	contig03436	ENSCAFT00000013351	scaffold30106	ENSBTAT00000066173
CL244Contig1	ENST00000265896	C2923691	ENSMUST00000070673	scaffold19810	ENSECAT00000010842	CL2198Contig1	ENSCAFT00000005153	scaffold14371	ENSBTAT00000049336
C2926643	ENST00000457482	scaffold16902	ENSMUST00000166698	scaffold30418	ENSECAT00000021365	C2957128	ENSCAFT00000003188	C2814042	ENSBTAT00000015238
C2911148	ENST00000456256	C2786057	ENSMUST00000055413	CL271Contig1	ENSECAT00000026041	C2975691	ENSCAFT00000018394	C2962180	ENSBTAT00000018329
C2924829	ENST00000225972	C2990173	ENSMUST00000020182	C2837636	ENSECAT00000014606	C2752003	ENSCAFT00000030974	C2929251	ENSBTAT00000017261
C2815828	ENST00000450997	C2779527	ENSMUST00000034022	C2972815	ENSECAT00000019264	C2839344	ENSCAFT00000027067	scaffold28905	ENSBTAT00000054497
C2976545	ENST00000361318	C2936999	ENSMUST00000122916	scaffold26492	ENSECAT00000018375	C2953616	ENSCAFT00000002222	scaffold28284	ENSBTAT00000024300
scaffold5926	ENST00000345745	CL1402Contig1	ENSMUST00000136872	C2752847	ENSECAT00000001420	C2890618	ENSCAFT00000025843	CL1175Contig1	ENSBTAT00000003925
C2821940	ENST00000001008	scaffold13511	ENSMUST00000167619	CL3221Contig1	ENSECAT00000022065	C2952342	ENSCAFT00000027944	C2982809	ENSBTAT00000003652
C2911076	ENST00000546007	CL1089Contig1	ENSMUST00000161083	scaffold24514	ENSECAT00000012502	C2848708	ENSCAFT00000019567	CL2317Contig1	ENSBTAT00000036654
C2844500	ENST00000495575	scaffold14195	ENSMUST00000008528	C2949993	ENSECAT00000025999	scaffold9216	ENSCAFT00000024383	scaffold19810	ENSBTAT00000045103
C2971671	ENST00000470223	C2857596	ENSMUST00000087563	CL2041Contig1	ENSECAT00000028890	scaffold2046	ENSCAFT00000023090	scaffold30418	ENSBTAT00000015410
C2822572	ENST00000416698	C2975993	ENSMUST00000087027	C2990709	ENSECAT00000007698	scaffold28887	ENSCAFT00000017275	scaffold22033	ENSBTAT00000033187
C2768913	ENST00000537069	C2805598	ENSMUST00000079125	scaffold30253	ENSECAT00000025635	scaffold21634	ENSCAFT00000004884	C2972777	ENSBTAT00000029223
C2819620	ENST00000397294	C2945561	ENSMUST00000023365	scaffold26388	ENSECAT00000005514	CL1879Contig1	ENSCAFT00000022213	CL271Contig1	ENSBTAT00000015441
C2979833	ENST00000394744	CL2285Contig1	ENSMUST00000052712	contig06985	ENSECAT00000022320	scaffold13583	ENSCAFT00000006791	C2837636	ENSBTAT00000009264
contig02620	ENST00000392708	contig04703	ENSMUST00000168323	C2983779	ENSECAT00000007144	CL196Contig1	ENSCAFT00000006979	C2906573	ENSBTAT00000018766
scaffold29118	ENST00000543977	C2984009	ENSMUST00000171165	C2867108	ENSECAT00000014164	CL2430Contig1	ENSCAFT00000030444	C2972815	ENSBTAT00000047158
C2886912	ENST00000471602	C2991803	ENSMUST00000046963	C2906887	ENSECAT00000000547	contig02181	ENSCAFT00000022345	scaffold26492	ENSBTAT00000004325
C2837796	ENST00000401730	CL3056Contig1	ENSMUST00000065977	C2958346	ENSECAT00000001963	C2988355	ENSCAFT00000000656	C2752847	ENSBTAT00000006804
C2922669	ENST00000193322	C2903954	ENSMUST00000169807	scaffold11787	ENSECAT00000010528	C2949459	ENSCAFT00000002621	CL3221Contig1	ENSBTAT00000002628
scaffold8513	ENST00000438015	C2869416	ENSMUST00000030901	C2785599	ENSECAT00000021924	scaffold20670	ENSCAFT00000019128	scaffold24514	ENSBTAT00000018405
C2967284	ENST00000493094	scaffold26226	ENSMUST00000054338	C2893180	ENSECAT00000009955	scaffold28814	ENSCAFT00000010819	C2949993	ENSBTAT00000019296
C2798970	ENST00000542310	scaffold13999	ENSMUST00000103105	CL101Contig1	ENSECAT00000009547	CL239Contig1	ENSCAFT00000005995	CL2041Contig1	ENSBTAT00000034635
scaffold25704	ENST00000539011	scaffold30155	ENSMUST00000108303	C2946085	ENSECAT00000021445	C2761927	ENSCAFT00000036038	CL475Contig1	ENSBTAT00000025155
scaffold20064	ENST00000166139	C2993227	ENSMUST00000136731	C2859092	ENSECAT00000026475	C2875616	ENSCAFT00000009084	C2990709	ENSBTAT00000001710
scaffold1616	ENST00000426667	contig02177	ENSMUST00000024888	CL3142Contig1	ENSECAT00000025742	CL781Contig1	ENSCAFT00000013651	scaffold30253	ENSBTAT00000002230
scaffold29090	ENST00000262487	contig01501	ENSMUST00000049257	scaffold4021	ENSECAT00000026592	contig04775	ENSCAFT00000011733	scaffold26388	ENSBTAT00000011454
C2992115	ENST00000301015	scaffold7030	ENSMUST00000036606	C2934397	ENSECAT00000011910	C2860196	ENSCAFT00000025149	contig06985	ENSBTAT00000040046
CL358Contig1	ENST00000185150	scaffold3973	ENSMUST00000046575	scaffold22615	ENSECAT00000016772	scaffold19548	ENSCAFT00000031109	C2983779	ENSBTAT00000008106
C2973169	ENST00000409853	scaffold11009	ENSMUST00000137368	scaffold18027	ENSECAT00000016935	C2959094	ENSCAFT00000025735	C2966412	ENSBTAT00000001200
contig02900	ENST00000331710	scaffold29858	ENSMUST00000170329	C2862076	ENSECAT00000017218	C2780157	ENSCAFT00000027740	C2958346	ENSBTAT00000015992
C2916197	ENST00000290470	scaffold29365	ENSMUST00000097281	CL437Contig1	ENSECAT00000000724	scaffold13563	ENSCAFT00000030290	scaffold11787	ENSBTAT00000022319
scaffold29061	ENST00000309934	C2811446	ENSMUST00000167247	C2991557	ENSECAT00000011969	scaffold8651	ENSCAFT00000022636	C2785599	ENSBTAT00000009183
C2950705	ENST00000392062	scaffold1978	ENSMUST00000045351	contig05738	ENSECAT00000004616	C2790391	ENSCAFT00000011957	C2893180	ENSBTAT00000013431
scaffold14313	ENST00000358298	C2982161	ENSMUST00000061504	contig04118	ENSECAT00000003760	scaffold30106	ENSCAFT00000017896	CL101Contig1	ENSBTAT00000001640
C2872184	ENST00000418051	C2846572	ENSMUST00000029877	C2770869	ENSECAT00000014165	scaffold14371	ENSCAFT00000023489	C2946085	ENSBTAT00000024758
scaffold11808	ENST00000247178	contig04536	ENSMUST00000058692	scaffold23250	ENSECAT00000020088	C2814042	ENSCAFT00000009832	C2859092	ENSBTAT00000001376
CL2505Contig1	ENST00000519449	C2989421	ENSMUST00000046765	C2960312	ENSECAT00000015341	C2769091	ENSCAFT00000018968	CL3142Contig1	ENSBTAT00000028278
scaffold513	ENST00000303116	scaffold28596	ENSMUST00000041733	C2866392	ENSECAT00000025956	scaffold15230	ENSCAFT00000023318	scaffold4021	ENSBTAT00000000876
CL779Contig1	ENST00000507036	CL3117Contig1	ENSMUST00000057793	scaffold14487	ENSECAT00000020389	C2962180	ENSCAFT00000020095	C2934397	ENSBTAT00000005180
C2796819	ENST00000398289	C2984567	ENSMUST00000049057	C2949309	ENSECAT00000019439	C2929251	ENSCAFT00000028088	scaffold22615	ENSBTAT00000064633
C2795425	ENST00000375430	C2951762	ENSMUST00000166904	C2912876	ENSECAT00000021061	C2766743	ENSCAFT00000006043	scaffold18027	ENSBTAT00000006476
C2914766	ENST00000538764	CL87Contig1	ENSMUST00000166139	contig01250	ENSECAT00000021844	contig06926	ENSCAFT00000006287	C2889764	ENSBTAT00000055678
C2957370	ENST00000373888	scaffold20706	ENSMUST00000053336	C2929991	ENSECAT00000029002	scaffold28905	ENSCAFT00000000389	C2862076	ENSBTAT00000064569
scaffold10725	ENST00000367727	C2984821	ENSMUST00000042390	C2950473	ENSECAT00000010307	scaffold28284	ENSCAFT00000011099	CL437Contig1	ENSBTAT00000045005
contig03772	ENST00000265729	C2952524	ENSMUST00000109868	scaffold29485	ENSECAT00000001662	scaffold15511	ENSCAFT00000024007	contig04118	ENSBTAT00000005214
[truncated: 13,385 more rows]

## Sheet: Bat_Seq_Common_to_five_species
Bat sequence common to Human Mus Horse Dog and Cow
C2752003
C2752111
C2752389
C2752831
C2752847
C2753093
C2753291
C2753595
C2754455
C2754863
C2755017
C2755235
C2755287
C2756645
C2757037
C2757465
C2758371
C2758831
C2758915
C2759117
C2759259
C2759411
C2759481
C2759519
C2759541
C2759585
C2759603
C2759627
C2759835
C2760563
C2760925
C2761149
C2762053
C2762077
C2762123
C2762331
C2762431
C2762873
C2763101
C2763425
C2764247
C2764337
C2764879
C2765127
C2765525
C2765575
C2765659
C2765745
C2765901
C2766163
C2766241
C2766957
C2768307
C2768513
C2768899
C2769127
C2769231
C2769689
C2769999
C2770005
C2770575
C2770671
C2771465
C2771553
C2771779
C2771919
C2771931
C2772041
C2772163
C2772723
C2772763
C2773099
C2773289
C2773321
C2773541
C2773565
C2773677
C2773729
C2773841
C2774207
C2774351
C2774435
C2775323
C2775455
C2775713
C2775847
C2776051
C2776759
C2776927
C2777231
C2777629
C2777899
C2777977
C2777983
C2778021
C2778171
C2778279
C2778497
C2778533
C2778845
C2779097
C2779205
C2779395
C2779585
C2779611
C2779799
C2779815
C2780249
C2780659
C2780715
C2780837
C2780971
C2781633
C2781705
C2781971
C2781991
C2782319
C2782335
C2782641
C2782813
C2783115
C2783823
C2784091
C2784307
C2784789
C2784805
C2784829
C2785295
C2786415
C2786425
C2786709
C2786857
C2787143
C2787817
C2788779
C2789377
C2789485
C2789779
C2790013
C2790419
C2791061
C2791297
C2791363
C2792169
C2792381
C2793553
C2794015
C2794225
C2794449
C2794493
C2794859
C2794873
C2794939
C2795411
C2795421
C2795597
C2796155
C2796333
C2796627
C2796673
C2797283
C2797521
C2797719
C2797729
C2797771
C2798283
C2798513
C2798581
C2798707
C2798937
C2799156
C2800356
C2800756
C2801068
C2801118
C2801304
C2801396
C2801462
C2801544
C2801628
C2802096
C2802118
C2802262
C2802304
C2802388
C2802434
C2803106
C2803118
C2803628
C2803722
C2803846
C2803880
C2803964
C2804142
C2804182
C2805074
C2805598
C2805806
C2806542
C2806630
C2806682
C2806962
C2807140
C2807326
C2807838
C2807844
C2807876
C2807970
C2808370
C2808374
C2808464
C2809362
C2809384
C2809518
C2809892
C2809934
C2811016
C2811222
C2811496
C2811594
C2811596
C2811800
C2811932
C2812014
C2812028
C2812030
C2812070
C2812168
C2812256
C2812302
C2812466
C2812588
C2812736
C2812828
C2813192
C2813476
C2813604
C2813674
C2813940
C2814042
C2814288
C2814672
C2815124
C2815484
C2815940
C2816380
C2816436
C2816640
C2816686
C2816880
C2816948
C2817150
C2817286
C2817606
C2817936
C2818004
C2818190
C2818376
C2818812
C2818992
C2819004
C2819348
C2819376
C2819488
C2819566
C2819620
C2819806
C2819850
C2820076
C2820204
C2820284
C2820516
C2820558
C2820614
C2820650
C2820704
C2820716
C2820792
C2821626
C2821710
C2821804
C2821940
C2822044
C2822174
C2822452
C2822560
C2822854
C2823250
C2823502
C2823626
C2823674
C2823892
C2824022
C2824344
C2824478
C2824638
C2824994
C2825200
C2825288
C2825390
C2825528
C2825660
C2825916
C2826104
C2826252
C2826280
C2826292
C2826314
C2826350
C2827014
C2827284
C2827320
C2827424
C2827442
C2827568
C2827976
C2828156
C2828486
C2828658
C2828912
C2828952
C2829324
C2829448
C2829616
C2829736
C2829760
C2829778
C2829806
C2829822
C2829910
C2830212
C2830220
C2830538
C2830582
C2830786
C2830860
C2830908
C2830976
C2831270
C2831348
C2831762
C2831854
C2831942
C2832046
C2832180
C2832706
C2832778
C2832806
C2832828
C2833072
C2833226
C2833336
C2833560
C2833572
C2833652
C2834186
C2834246
C2834388
C2834470
C2834510
C2834526
C2835290
C2835432
C2835452
C2835472
C2835494
C2835532
C2835534
C2835580
C2836028
C2836304
C2836322
C2836410
C2836484
C2836492
C2836630
C2836662
C2836708
C2837064
C2837094
C2837148
C2837172
C2837188
C2837194
C2837412
C2837504
C2837602
C2837622
C2837730
C2837794
C2837796
C2837810
C2837880
C2838106
C2838126
C2838286
C2838414
C2838504
C2838670
C2838902
C2838980
C2839146
C2839238
C2839344
C2839512
C2839532
C2839540
C2839626
C2839756
C2839890
C2840182
C2840222
C2840266
C2840452
C2840662
C2840690
C2840730
C2840742
C2840760
C2840774
C2841350
C2841638
C2841712
C2841772
C2841800
C2841906
C2842136
C2842240
C2842314
C2842708
C2842724
C2842870
C2842886
C2843034
C2843374
C2843458
C2843502
C2843622
C2843904
C2843962
C2844010
C2844284
C2844364
C2844382
C2844670
C2844750
C2845022
C2845168
C2845310
C2845370
C2845514
C2845602
C2845696
C2845718
C2845768
C2845792
C2845888
C2846010
C2846064
C2846072
C2846080
C2846140
C2846196
C2846572
C2846578
C2846582
C2846830
C2846916
C2847242
C2847360
C2847410
C2847562
C2847700
C2847732
C2847758
C2847914
C2847994
C2848136
C2848326
C2848384
C2848534
C2848634
C2848666
C2848940
C2849096
C2849334
C2849550
C2849552
C2849620
C2849872
C2849880
C2850140
C2850192
C2850478
C2850528
C2850572
C2850606
C2850798
C2850842
C2850886
C2851016
C2851036
C2851300
C2851312
C2851516
C2851586
C2851610
C2851682
C2851698
C2851708
C2851718
C2851738
C2851822
C2852268
C2852806
C2852978
C2853048
C2853064
C2853124
C2853142
C2853690
C2853888
C2854088
C2854100
C2854234
C2854694
C2854698
C2854710
C2854796
C2854890
C2855518
C2855806
C2856084
C2856184
C2856218
C2856282
C2856310
C2856322
C2856396
C2856830
C2856860
C2856988
C2857226
C2857246
C2857278
C2857444
C2857736
C2857918
C2857992
C2857994
C2858148
C2858246
C2858356
C2858504
C2858550
C2858700
C2858850
C2858944
C2859092
C2859210
C2859590
C2859862
C2860086
C2860428
C2860560
C2860912
C2860930
C2861368
C2861532
C2861654
C2861800
C2861824
C2862034
C2862076
C2862132
C2862212
C2862240
C2862246
C2862684
C2862742
C2862766
C2862776
C2862898
C2862906
C2863008
C2863010
C2863274
C2863302
C2863398
C2863412
C2863428
C2863484
C2863524
C2863666
C2863812
C2864090
C2864108
C2864184
C2864294
C2864308
C2864666
C2864986
C2865090
C2865218
C2865234
C2865460
C2865790
C2866086
C2866126
C2866364
C2866384
C2866420
C2866456
C2866786
C2866840
C2866924
C2866952
C2867266
C2867294
C2867304
C2867544
C2868038
C2868104
C2868116
C2868138
C2868258
C2868492
C2868552
C2868732
C2868744
C2868770
C2868970
C2868996
C2869050
C2869172
C2869302
C2869392
C2869532
C2869550
C2869948
C2870176
C2870328
C2870342
C2870608
C2870732
C2870754
C2870804
C2870918
C2871182
C2871190
C2871278
C2871418
C2871438
C2871510
C2871546
C2872000
C2872038
C2872184
C2872292
C2872496
C2872554
C2872626
C2872634
C2872856
C2872888
C2872954
C2872956
C2873040
C2873088
C2873110
C2873172
C2873188
C2873246
C2873278
C2873296
C2873334
C2873488
C2873586
C2873998
C2874110
C2874148
C2874162
C2874172
C2874514
C2874586
C2874638
C2874736
C2874740
C2874874
C2875320
C2875478
C2875540
C2875556
C2875724
C2875934
C2876064
C2876142
C2876160
C2876258
C2876456
C2876618
C2876776
C2877162
C2877248
C2877250
C2877260
C2877370
C2877380
C2877394
C2877430
C2877572
C2877612
C2877672
C2877702
C2877780
C2877784
C2877872
C2878068
C2878126
C2878130
C2878148
C2878346
C2878498
C2878560
C2878606
C2878812
C2878926
C2879252
C2879412
C2879420
C2879436
C2879650
C2879764
C2879786
C2879924
C2880048
C2880324
C2880410
C2880470
C2880748
C2880878
C2880918
C2880936
C2881042
C2881222
C2881254
C2881366
C2881370
C2881402
C2881638
C2881684
C2881872
C2881906
C2882070
C2882108
C2882198
C2882496
C2882506
C2882632
C2882742
C2882808
C2882890
C2883034
C2883062
C2883088
C2883142
C2883274
C2883414
C2883434
C2883472
C2883502
C2883622
C2883756
C2883882
C2883946
C2883970
C2884104
C2884156
C2884366
C2884422
C2884496
C2884512
C2884590
C2884724
C2884744
C2884772
C2884892
C2884964
C2885052
C2885150
C2885298
C2885308
C2885388
C2885540
C2885556
C2885980
C2886090
C2886406
C2886518
C2886650
C2886940
C2887040
C2887058
C2887108
C2887140
C2887144
C2887164
C2887172
C2887290
C2887304
C2887342
C2887430
C2887432
C2887462
C2887522
C2887622
C2887642
C2887978
C2888030
C2888058
C2888210
C2888222
C2888310
C2888394
C2888628
C2888720
C2888790
C2888798
C2888814
C2888850
C2889094
C2889138
C2889188
C2889216
C2889478
C2889554
C2889616
C2889650
C2889782
C2889810
C2889818
C2889848
C2889864
C2889924
C2889976
C2890032
C2890064
C2890264
C2890298
C2890372
C2890446
C2890510
C2890580
C2890582
C2890594
C2890684
C2890688
C2890774
C2890780
C2890792
C2890870
C2890912
C2890990
C2891036
C2891076
C2891112
C2891202
C2891246
C2891336
C2891338
C2891460
C2891744
C2891764
C2891820
C2891978
C2892034
C2892098
C2892316
C2892350
C2892388
C2892458
C2892506
C2892694
C2892780
C2892842
C2892974
C2893162
C2893180
C2893222
C2893238
C2893434
C2893462
C2893550
C2893794
C2893818
C2893826
C2893836
C2893906
C2893950
C2894016
C2894104
C2894118
C2894244
C2894320
C2894328
C2894428
C2894472
C2894554
C2894594
C2894606
C2894766
C2894790
C2894848
C2894910
C2894914
C2895036
C2895056
C2895058
C2895090
C2895160
C2895244
C2895304
C2895470
C2895482
C2895630
C2895660
C2895978
C2895996
C2896132
C2896186
C2896328
C2896330
C2896496
C2896578
C2896738
C2896814
C2897016
C2897062
C2897172
C2897334
C2897348
C2897410
C2897446
C2897532
C2897592
C2897610
C2897708
C2897794
C2897816
C2897854
C2897896
C2898174
C2898188
C2898428
C2898524
C2898614
C2898644
C2898720
C2898776
C2898806
C2898828
C2898852
C2898906
C2899022
C2899312
C2899330
C2899388
C2899458
C2899600
C2899982
C2900160
C2900192
C2900202
C2900300
C2900322
C2900330
C2900476
C2900596
C2900606
C2900740
C2900854
C2901044
C2901106
C2901154
C2901196
C2901206
C2901396
C2901436
C2901478
C2901516
C2901600
C2901778
C2901852
C2901942
C2901962
C2901970
C2902004
C2902046
C2902082
C2902144
C2902288
C2902544
C2902734
C2902746
C2902802
C2902934
C2903018
C2903040
C2903102
C2903180
C2903198
C2903366
C2903446
C2903766
C2903944
C2903954
C2903964
C2904266
C2904304
C2904500
C2904512
C2904640
C2904842
C2904892
C2905054
C2905076
C2905284
C2905322
C2905499
C2905635
C2905697
C2905717
C2905775
C2905979
C2906175
C2906211
C2906251
C2906299
C2906317
C2906363
C2906521
C2906585
C2906613
C2906615
C2906643
C2906789
C2906983
C2907015
C2907107
C2907113
C2907167
C2907181
C2907197
C2907223
C2907345
C2907379
C2907457
C2907519
C2907537
C2907659
C2907683
C2907854
C2907860
C2907926
C2908018
C2908076
C2908106
C2908112
C2908176
C2908206
C2908252
C2908296
C2908302
C2908484
C2908546
C2908624
C2908850
C2908872
C2908934
C2908962
C2909492
C2909548
C2909634
C2909702
C2909708
C2909874
C2909902
C2909926
C2910046
C2910136
C2910240
C2910258
C2910288
C2910380
C2910404
C2910406
C2910412
C2910552
C2910620
C2910782
C2910788
C2910832
C2910834
C2910880
C2910894
C2910958
C2910998
C2911026
C2911148
C2911192
C2911224
C2911522
C2911630
C2911828
C2912038
C2912066
C2912100
C2912108
C2912160
C2912256
C2912260
C2912262
C2912294
C2912340
C2912342
C2912374
C2912458
C2912526
C2912528
C2912540
C2912598
C2912676
C2912742
C2912850
C2912876
C2912938
C2913028
C2913164
C2913196
C2913368
C2913390
C2913394
C2913578
C2913656
C2913892
C2914008
C2914036
C2914050
C2914072
C2914124
C2914160
C2914188
C2914210
C2914388
C2914392
C2914482
C2914500
C2914502
C2914584
C2914624
C2914640
C2914652
C2914704
C2914766
C2914834
C2914884
C2914970
C2914992
C2915041
C2915061
C2915389
C2915505
C2915563
C2915575
C2915649
C2915761
C2915773
C2915795
C2915879
C2916093
C2916129
C2916145
C2916345
C2916479
C2916511
C2916613
C2916687
C2916981
C2916995
C2917019
C2917031
C2917049
C2917119
C2917177
C2917187
C2917315
C2917339
C2917351
C2917353
C2917369
C2917421
C2917585
C2917783
C2917915
C2917929
C2917935
C2917997
C2918041
C2918053
C2918129
C2918155
C2918239
C2918279
C2918309
C2918423
C2918425
C2918453
C2918699
C2918717
C2918807
C2918839
C2918889
C2918989
C2919103
C2919161
C2919179
C2919405
C2919423
C2919427
C2919439
C2919473
C2919535
C2919583
C2919597
C2919657
C2919809
C2919889
C2919891
C2919915
C2919917
C2920045
C2920069
C2920111
C2920143
C2920163
C2920173
C2920203
C2920229
C2920313
C2920401
C2920457
C2920489
C2920531
C2920701
C2920853
C2920949
C2920959
C2921047
C2921085
C2921163
C2921239
C2921287
C2921379
C2921399
C2921427
C2921433
C2921553
C2921741
C2921819
C2921977
C2922123
C2922229
C2922299
C2922339
C2922451
C2922471
C2922529
C2922535
C2922551
C2922595
C2922605
C2922609
C2922789
C2922825
C2922855
C2922929
C2923091
C2923113
C2923157
C2923197
C2923215
C2923379
C2923445
C2923499
C2923523
C2923583
C2923609
C2923691
C2923767
C2923783
C2923803
C2923835
C2923895
C2923907
C2923953
C2924053
C2924067
C2924105
C2924155
C2924277
C2924293
C2924517
C2924563
C2924567
C2924641
C2924661
C2924745
C2924871
C2925019
C2925039
C2925103
C2925143
C2925151
C2925239
C2925255
C2925259
C2925275
C2925297
C2925315
C2925399
C2925419
C2925481
C2925517
C2925541
C2925551
C2925559
C2925581
C2925595
C2925621
C2925661
C2925813
C2925851
C2925979
C2925983
C2925991
C2926121
C2926133
C2926135
C2926225
C2926261
C2926283
C2926289
C2926359
C2926371
C2926391
C2926413
C2926705
C2926715
C2926783
C2926795
C2926801
C2926839
C2926865
C2926869
C2926989
C2927007
C2927075
C2927163
C2927179
C2927193
C2927335
C2927471
C2927487
C2927499
C2927517
C2927521
C2927539
C2927565
C2927569
C2927677
C2927721
C2927741
C2927931
C2928023
C2928075
C2928099
C2928189
C2928203
C2928221
C2928227
C2928265
C2928293
C2928355
C2928369
C2928375
C2928395
C2928445
C2928457
C2928477
C2928481
C2928821
C2928955
C2929095
C2929105
C2929121
C2929215
C2929219
C2929251
C2929303
C2929375
C2929413
C2929459
C2929507
C2929555
C2929563
C2929569
C2929583
C2929609
C2929691
C2929745
C2929803
C2929805
C2929971
C2930017
C2930147
C2930157
C2930273
C2930349
C2930421
C2930441
C2930535
C2930543
C2930571
C2930593
C2930657
C2930697
C2930713
C2930735
C2930765
C2931039
C2931073
C2931143
C2931147
C2931173
C2931211
C2931307
C2931349
C2931443
C2931463
C2931605
C2931635
C2931919
C2931953
C2932039
C2932057
C2932065
C2932123
C2932343
C2932405
C2932467
C2932517
C2932543
C2932639
C2932651
C2932683
C2932775
C2932801
C2932947
C2933065
C2933085
C2933245
C2933251
C2933295
C2933395
C2933435
C2933503
C2933551
C2933567
C2933679
C2933713
C2933787
C2933795
C2933845
C2933989
C2934097
C2934109
C2934209
C2934255
C2934275
C2934315
C2934323
C2934333
C2934381
C2934395
C2934397
C2934485
C2934619
C2934629
C2934685
C2934877
C2934883
C2934929
C2934997
C2935101
C2935115
C2935227
C2935309
C2935381
C2935387
C2935401
C2935519
C2935545
C2935611
C2935739
C2935767
C2935831
C2935901
C2935909
C2935975
C2935983
C2936051
C2936071
C2936099
C2936163
C2936217
C2936255
C2936293
C2936295
C2936425
C2936433
C2936455
C2936551
C2936711
C2936773
C2936887
C2936943
C2936981
C2936999
C2937115
C2937123
C2937139
C2937145
C2937167
C2937211
C2937215
C2937221
C2937233
C2937247
C2937251
C2937281
C2937289
C2937293
C2937385
C2937463
C2937537
C2937625
C2937629
C2937657
C2937719
C2937903
C2937905
C2937967
C2937975
C2937997
C2938017
C2938049
C2938189
C2938297
C2938355
C2938365
C2938421
C2938451
C2938483
C2938531
C2938617
C2938623
C2938659
C2938753
C2938779
C2938837
C2938931
C2938943
C2938945
C2938981
C2938997
C2939005
C2939037
C2939101
C2939221
C2939421
C2939471
C2939489
C2939785
C2939829
C2939857
C2939959
C2940059
C2940073
C2940289
C2940319
C2940437
C2940451
C2940467
C2940473
C2940517
C2940523
C2940571
C2940633
C2940639
C2940651
C2940715
C2940775
C2940797
C2940825
C2940877
C2940921
C2941039
C2941045
C2941059
C2941069
C2941101
C2941159
C2941195
C2941209
C2941249
C2941271
C2941321
C2941411
C2941441
C2941443
C2941465
C2941513
C2941519
C2941551
C2941569
C2941615
C2941641
C2941687
C2941845
C2941885
C2941895
C2941983
C2941995
C2942027
C2942031
C2942063
C2942099
C2942211
C2942369
C2942379
C2942425
C2942519
C2942543
C2942577
C2942627
C2942635
C2942693
C2942715
C2942731
C2942747
C2942753
C2942809
C2942821
C2942841
C2942889
C2942893
C2943017
C2943167
C2943317
C2943611
C2943683
C2943709
C2943721
C2943767
C2943785
C2943839
C2943847
C2943933
C2943993
C2944001
C2944015
C2944045
C2944211
C2944397
C2944431
C2944437
C2944455
C2944461
C2944537
C2944547
C2944609
C2944687
C2944735
C2944813
C2944835
C2944875
C2944907
C2944939
C2945059
C2945217
C2945229
C2945271
C2945359
C2945365
C2945507
C2945561
C2945605
C2945623
C2945637
C2945647
C2945729
C2945781
C2945801
C2945811
C2945839
C2945875
C2945885
C2945959
C2945981
C2946009
C2946077
C2946081
C2946085
C2946113
C2946167
C2946183
C2946205
C2946215
C2946241
C2946263
C2946329
C2946463
C2946477
C2946497
C2946533
C2946545
C2946565
C2946587
C2946713
C2946725
C2946835
C2946897
C2946913
C2946975
C2947007
C2947051
C2947141
C2947157
C2947173
C2947209
C2947211
C2947227
C2947243
C2947245
C2947263
C2947349
C2947395
C2947399
C2947405
C2947485
C2947529
C2947537
C2947553
C2947555
C2947711
C2947723
C2947897
C2947929
C2947947
C2947963
C2948051
C2948091
C2948181
C2948235
C2948245
C2948345
C2948491
C2948495
C2948509
C2948523
C2948527
C2948533
C2948545
C2948681
C2948729
C2948811
C2948889
C2948927
C2948933
C2949049
C2949061
C2949091
C2949187
C2949201
C2949273
C2949301
C2949309
C2949363
C2949473
C2949495
C2949533
C2949585
C2949603
C2949639
C2949645
C2949709
C2949711
C2949727
C2949821
C2949837
C2949895
C2949949
C2949957
C2949993
C2950045
C2950113
C2950151
C2950189
C2950225
C2950321
C2950331
C2950337
C2950385
C2950415
C2950455
C2950473
C2950519
C2950591
C2950637
C2950667
C2950671
C2950705
C2950709
C2950801
C2950835
C2950841
C2950889
C2950915
C2950987
C2950995
C2951053
C2951101
C2951115
C2951197
C2951277
C2951287
C2951321
C2951323
C2951488
C2951570
C2951624
C2951650
C2951664
C2951734
C2951762
C2951774
C2951798
C2951810
C2951832
C2951854
C2951862
C2951886
C2951946
C2952006
C2952068
C2952090
C2952122
C2952152
C2952156
C2952202
C2952252
C2952272
C2952342
C2952360
C2952430
C2952458
C2952464
C2952514
C2952524
C2952578
C2952582
C2952600
C2952604
C2952668
C2952812
C2952848
C2952854
C2952890
C2952930
C2952942
C2952978
C2953010
C2953030
C2953042
C2953094
C2953128
C2953184
C2953262
C2953372
C2953376
C2953390
C2953446
C2953450
C2953452
C2953494
C2953518
C2953616
C2953626
C2953666
C2953710
C2953716
C2953798
C2953820
C2953822
C2953848
C2953882
C2953904
C2953928
C2954098
C2954164
C2954202
C2954214
C2954242
C2954274
C2954286
C2954422
C2954430
C2954480
C2954482
C2954508
C2954536
C2954548
C2954640
C2954642
C2954646
C2954672
C2954684
C2954734
C2954778
C2954942
C2955040
C2955062
C2955066
C2955096
C2955122
C2955140
C2955146
C2955246
C2955354
C2955374
C2955410
C2955476
C2955504
C2955552
C2955558
C2955578
C2955594
C2955602
C2955612
C2955624
C2955642
C2955644
C2955686
C2955718
C2955726
C2955748
C2955752
C2955794
C2955952
C2956014
C2956100
C2956106
C2956108
C2956152
C2956180
C2956254
C2956272
C2956290
C2956302
C2956322
C2956326
C2956334
C2956342
C2956398
C2956514
C2956584
C2956602
C2956630
C2956642
C2956666
C2956670
C2956742
C2956776
C2956816
C2956832
C2956854
C2956862
C2956880
C2956944
[truncated: 6,787 more rows]
